# Supplementary material for: A Boolean probabilistic model of metabolic adaptation to oxygen in relation to iron homeostasis and oxidative stress
Source: BMC Syst Biol. 2011 Apr 13;5:51. doi: 10.1186/1752-0509-5-51 (PMC3094212; doi:10.1186/1752-0509-5-51)
Supplement: Additional file 3 — PoP of elements in simulated mutants versus phenotypes manually curated by SGD in the corresponding mutants. The spreadsheet le is composed of 6 sheets (one for each type of phenotype). Each sheet contains the simulated PoP on the left and the SGD phenotypes on the right panel (as they appeared in the original file). One phenotype can be represented by multiple lines when multiple articles reproduced it. ND = no difference between the WT and the mutant were observed. Red cells mean that the differences observed in the in silico mutant is not in agreement with the experimental observations. Yellow cells mean that the differences observed in the in silico mutant is not in agreement with the experimental observations as referenced by SGD but that a more recent publication is in agreement with our simulations (the happened once, see text for more details). Columns in the "SGD Reference" section: - Reference (SGD REF Required, PMID optional) -PMID: #### SGD REF: #### (separated by pipe)(one reference per row) - Experiment Type (Mandatory) -The method used to detect and analyze the phenotype - Mutant Type (Mandatory) -Description of the impact of the mutation on activity of the gene product - Allele (Optional) -Allele name and description, if applicable - Strain Background (Optional) -Genetic background in which the phenotype was analyzed - Phenotype (Mandatory) -The feature observed and the direction of change relative to wild type - Chemical (Optional) -Any chemicals relevant to the phenotype - Condition (Optional) -Condition under which the phenotype was observed - Details (Optional) -Details about the phenotype - Reporter (Optional) -The protein(s) or RNA(s) used in an experiment to track a process [file 1752-0509-5-51-S3.XLS]

## Sheet: auxotrophies
GENE	Element	wt	Mutant	SGD REFERENCES
CYS3	Cysteine::cytoplasm	0.52	0	PMID: 8366024|SGD_REF: S000055880	classical genetics	null		W303	auxotrophy	cysteine
CYS4	Cysteine::cytoplasm	0.52	0	PMID: 8366024|SGD_REF: S000055880	classical genetics	null		W303	auxotrophy	cysteine
HEM1	Cysteine::cytoplasm	0.52	0	PMID: 11051561|SGD_REF: S000062639	classical genetics	null		Other	auxotrophy	cysteine
HEM2	Cysteine::cytoplasm	0.52	0	PMID: 11051561|SGD_REF: S000062639	classical genetics	null		W303	auxotrophy	cysteine
ISA1	glutamate::cytoplasm	0.48	0.452	PMID: 10805735|SGD_REF: S000043306	classical genetics	null		S288C	auxotrophy	glutamate(1-)
ACO1	glutamate::cytoplasm	0.48	0	PMID: 15692048|SGD_REF: S000080741	classical genetics	null		S288C	auxotrophy	glutamic acid
HEM1	Heme::cytoplasm	1	0	PMID: 323256|SGD_REF: S000046021	classical genetics	unspecified	hem1-3	X2180-1A	auxotrophy	heme
HEM2	Heme::cytoplasm	1	0	PMID: 323256|SGD_REF: S000046021	classical genetics	unspecified	hem2-2	X2180-1A	auxotrophy	heme
HEM3	Heme::cytoplasm	1	0	PMID: 1508149|SGD_REF: S000045327	classical genetics	null		Other	auxotrophy	heme
HEM3	Heme::cytoplasm	1	0	PMID: 323256|SGD_REF: S000046021	classical genetics	unspecified	hem3-5	X2180-1A	auxotrophy	heme
HEM4	Heme::cytoplasm	1	0	PMID: 18042043|SGD_REF: S000124836	classical genetics	null		Other	auxotrophy	heme
HEM12	Heme::cytoplasm	1	0	PMID: 15257413|SGD_REF: S000077230	classical genetics	null			auxotrophy	hemes
MET1	Methionine::cytoplasm	0.6	0	PMID: 1101032|SGD_REF: S000045625	classical genetics	null			auxotrophy	methionine
MET14	Methionine::cytoplasm	0.6	0	PMID: 1101032|SGD_REF: S000045625	classical genetics	null			auxotrophy	methionine
MET2	Methionine::cytoplasm	0.6	0	PMID: 1101032|SGD_REF: S000045625	classical genetics	null			auxotrophy	methionine
MET2	Methionine::cytoplasm	0.6	0	PMID: 4364332|SGD_REF: S000061084	classical genetics	null			auxotrophy	methionine		methionine auxutrophy is alleviated in the presence of mercury compounds|strain (parental strain AS2)
MET3	Methionine::cytoplasm	0.6	0	PMID: 1101032|SGD_REF: S000045625	classical genetics	null			auxotrophy	methionine
MET5	Methionine::cytoplasm	0.6	0	PMID: 1101032|SGD_REF: S000045625	classical genetics	null			auxotrophy	methionine
MET5	Methionine::cytoplasm	0.6	0	PMID: 19236486|SGD_REF: S000129409	classical genetics	reduction of function	ecm17-E1356K (E1356K)	S288C	auxotrophy	methionine
MET5	Methionine::cytoplasm	0.6	0	PMID: 19236486|SGD_REF: S000129409	classical genetics	reduction of function	ecm17-G1115D (G1115D)	S288C	auxotrophy	methionine
MET5	Methionine::cytoplasm	0.6	0	PMID: 19236486|SGD_REF: S000129409	classical genetics	reduction of function	ecm17-A979T (A979T)	S288C	auxotrophy	methionine
MET6	Methionine::cytoplasm	0.6	0	PMID: 1101032|SGD_REF: S000045625	classical genetics	null			auxotrophy	methionine
MET8	Methionine::cytoplasm	0.6	0	PMID: 1101032|SGD_REF: S000045625	classical genetics	null			auxotrophy	methionine
MET22	ND			PMID: 1101032|SGD_REF: S000045625	classical genetics	null			auxotrophy	methionine
SOD1	ND			PMID: 8910528|SGD_REF: S000047891	classical genetics	null			auxotrophy	methionine		in aerobic conditions
SOD1	ND			PMID: 1526970|SGD_REF: S000053462	classical genetics	null		Other	auxotrophy	methionine
ZWF1	ND			PMID: 8910528|SGD_REF: S000047891	classical genetics	null			auxotrophy	methionine		in aerobic conditions
ZWF1	ND			PMID: 2001672|SGD_REF: S000052030	classical genetics	null			auxotrophy	methionine
ZWF1	ND			PMID: 1101032|SGD_REF: S000045625	classical genetics	null			auxotrophy	methionine

## Sheet: chemicalCompoundAccumulation
GENE	Element	wt	Mutant	SGD REFERENCES
PPN1	Pin::vacuole	0.549	0.999	PMID: 11102525|SGD_REF: S000059109	classical genetics	null		Other	chemical compound accumulation: abnormal	polyphosphate	polyphosphate overplus (phosphate starvation followed by high phosphate treatment)	unique distribution of longer chain polyphosphates (average chain length greater than 150 Pi residues)
QCR8	ubiquinol/ubiquinone	0.855/0.419	0.999/0.004	PMID: 16597436|SGD_REF: S000114780	classical genetics	null		CEN.PK	chemical compound accumulation: abnormal	ubiquinones (increased mitochondrial accumulation of ubiquinone)
DAL4	allantoin::cytoplasm	0.668	0	PMID: 385448|SGD_REF: S000053298	classical genetics	unspecified		Other	chemical compound accumulation: absent	allantoin
HEM12	Heme::cytoplasm	1	0	PMID: 7035824|SGD_REF: S000057328	classical genetics	unspecified	hem12-1	FL100	chemical compound accumulation: absent	heme
HEM13	Heme::cytoplasm	1	0	PMID: 7035824|SGD_REF: S000057328	classical genetics	unspecified	hem13-1	FL100	chemical compound accumulation: absent	heme
HEM14	Heme::cytoplasm	1	0	PMID: 7035824|SGD_REF: S000057328	classical genetics	unspecified	hem14-1	FL100	chemical compound accumulation: absent	heme
HEM15	Heme::cytoplasm	1	0	PMID: 7035824|SGD_REF: S000057328	classical genetics	unspecified	hem15-1	FL100	chemical compound accumulation: absent	heme
IDH2	aKetoglutarate::cytoplasm/mito	0.4/0.456	0.284/0.221	PMID: 15574419|SGD_REF: S000081240	classical genetics	null		Other	chemical compound accumulation: decreased	2-oxoglutarate(2-) (4-fold decrease relative to WT)	glucose carbon source
ADK1	Adp::cytoplasm	0.57	0	PMID: 18433446|SGD_REF: S000126196	classical genetics	null		S288C	chemical compound accumulation: decreased	ADP
ADK1	Atp::cytoplasm	0.343	0	PMID: 18433446|SGD_REF: S000126196	classical genetics	null		S288C	chemical compound accumulation: decreased	ATP
PFK1	fructose16biPhosphate::cytoplasm	0.446	0	PMID: 2965996|SGD_REF: S000043163	classical genetics	null			chemical compound accumulation: decreased	D-fructose 1,6-bisphosphate
PFK2	fructose16biPhosphate::cytoplasm	0.446	0	PMID: 2965996|SGD_REF: S000043163	classical genetics	null			chemical compound accumulation: decreased	D-fructose 1,6-bisphosphate
GSH1	Rglutathione::cytoplasm	0.692	0	PMID: 18557947|SGD_REF: S000126776	classical genetics	null		S288C	chemical compound accumulation: decreased	glutathione		in biofilm mats
GSH2	Rglutathione::cytoplasm	0.692	0	PMID: 18557947|SGD_REF: S000126776	classical genetics	null		S288C	chemical compound accumulation: decreased	glutathione		in biofilm mats
YFH1	Rglutathione::cytoplasm	0.692	0	PMID: 18562474|SGD_REF: S000126765	classical genetics	null		Other	chemical compound accumulation: decreased	glutathione
YFH1	NADP::mitochondrial	0.766	0.544	PMID: 18562474|SGD_REF: S000126765	classical genetics	null		Other	chemical compound accumulation: decreased	NADP(+)
YFH1	NADPH::mitochondrial	0.716	0.998	PMID: 18562474|SGD_REF: S000126765	classical genetics	null		Other	chemical compound accumulation: decreased	NADPH
ZWF1	NADPH::cytoplasm	0.247	0.171	PMID: 19712762|SGD_REF: S000131352	classical genetics	null		S288C	chemical compound accumulation: decreased	NADPH
BUD16	PLP::cytoplasm	1	0	PMID: 17696614|SGD_REF: S000123841	classical genetics	null		S288C	chemical compound accumulation: decreased	pyridoxal 5'-phosphate		1.8% of wildtype levels
TPN1	PLP::cytoplasm	1	0	PMID: 17696614|SGD_REF: S000123841	classical genetics	null		S288C	chemical compound accumulation: decreased	pyridoxal 5'-phosphate		8% of wildtype levels
PHO84	ND under our simulation conditions			PMID: 12923174|SGD_REF: S000074209	classical genetics	null		Other	chemical compound accumulation: decreased	zinc	YPD supplemented with ZnCl2 (750 micromolar)
GDH1	aKetoglutarate::cytoplasm	0.4	0.422	PMID: 11562373|SGD_REF: S000066220	classical genetics	null		Other	chemical compound accumulation: increased	alpha-ketoglutarate	glucose as carbon source
ADK1	Amp::mitochondrial	0.587	0.749	PMID: 18433446|SGD_REF: S000126196	classical genetics	null		S288C	chemical compound accumulation: increased	AMP
CTR2	Cu2::vacuole	0.651	0.985	PMID: 15494390|SGD_REF: S000080029	classical genetics	null			chemical compound accumulation: increased	copper cations
PFK1	fructose6Phosphate::cytoplasm	0.428	0.997	PMID: 2965996|SGD_REF: S000043163	classical genetics	null		Other	chemical compound accumulation: increased	D-fructose 6-phosphate
PFK2	fructose6Phosphate::cytoplasm	0.428	0.997	PMID: 2965996|SGD_REF: S000043163	classical genetics	null		Other	chemical compound accumulation: increased	D-fructose 6-phosphate
PFK1	ND			PMID: 2965996|SGD_REF: S000043163	classical genetics	null		Other	chemical compound accumulation: increased	D-glucose 6-phosphate
PFK2	ND			PMID: 2965996|SGD_REF: S000043163	classical genetics	null		Other	chemical compound accumulation: increased	D-glucose 6-phosphate
ADK1	ethanol::cytoplasm	0.305	0	PMID: 18433446|SGD_REF: S000126196	classical genetics	null		S288C	chemical compound accumulation: increased	ethanol
ATM1	Oglutathione::mitochondrial	0.344	0	PMID: 9428742|SGD_REF: S000046445	classical genetics	null		S288C	chemical compound accumulation: increased	glutathione disulfide
YFH1	Oglutathione::mitochondrial	0.344	0	PMID: 18562474|SGD_REF: S000126765	classical genetics	null		Other	chemical compound accumulation: increased	glutathione disulfide
ATM1	Fe::mitochondrial	0.391	0.45	PMID: 9428742|SGD_REF: S000046445	classical genetics	null		S288C	chemical compound accumulation: increased	iron		increased levels of free iron (not associated with heme or iron-sulfur proteins)
ISU1	Fe::mitochondrial	0.391	0.453	PMID: 14741370|SGD_REF: S000075383	classical genetics	reduction of function	isu1-G60D (G60D)	W303	chemical compound accumulation: increased	iron		increase in mitochondrial iron content, relative to wild-type cells
YFH1	Fe::mitochondrial	0.391	0.579	PMID: 9271239|SGD_REF: S000058178	classical genetics	null		CEN.PK	chemical compound accumulation: increased	iron		8-fold increase in mitochondrial iron content, relative to wild-type cells
YFH1	Fe::mitochondrial	0.391	0.579	PMID: 9271239|SGD_REF: S000058178	classical genetics	null		W303	chemical compound accumulation: increased	iron		12-fold increase in mitochondrial iron content, relative to wild-type cells
SMF3	Fe2::vacuole	0.125	0.186	PMID: 17681937|SGD_REF: S000123773	classical genetics	null		Other	chemical compound accumulation: increased	iron
ISA1	ND			PMID: 10805735|SGD_REF: S000043306	classical genetics	null		S288C	chemical compound accumulation: increased	iron
IDH2	isocitrate::mitochondrial	0.496	0.957	PMID: 15574419|SGD_REF: S000081240	classical genetics	null		Other	chemical compound accumulation: increased	isocitrate(3-) (22-fold increase relative to WT)	glucose carbon source
IDP2	isocitrate::cytoplasm	0.212	0.371	PMID: 15574419|SGD_REF: S000081240	classical genetics	null		Other	chemical compound accumulation: increased	isocitrate(3-) (22-fold increase relative to WT)	glyerol/lactate carbon source
ZRT1	Zn2::cytoplasm	0.54	0.027	PMID: 18463798|SGD_REF: S000126317	classical genetics	null		S288C	chemical compound accumulation: increased	zinc(2+)	Al3+ supplemented, low-pH, low-phosphate (LPP) medium
MET5	S::cytoplasm	0.55	0	PMID: 19236486|SGD_REF: S000129409	classical genetics	reduction of function	ecm17-E1356K (E1356K)	S288C	chemical compound excretion: decreased	hydrogen sulfide		lower H2S production assessed by color on a BiGGY agar plate
MET5	S::cytoplasm	0.55	0	PMID: 19236486|SGD_REF: S000129409	classical genetics	reduction of function	ecm17-G1115D (G1115D)	S288C	chemical compound excretion: decreased	hydrogen sulfide		lower H2S production assessed by color on a BiGGY agar plate
MET5	S::cytoplasm	0.55	0	PMID: 19236486|SGD_REF: S000129409	classical genetics	reduction of function	ecm17-A979T (A979T)	S288C	chemical compound excretion: decreased	hydrogen sulfide		lower H2S production assessed by color on a BiGGY agar plate
MDH1	acetate::mitochondrial	0.652	0.687	PMID: 15659672|SGD_REF: S000080581	classical genetics	null		S288C	chemical compound excretion: increased	acetic acid
FUM1	ND under our simulation conditions			PMID: 15659672|SGD_REF: S000080581	classical genetics	null		S288C	chemical compound excretion: increased	acetic acid
SDH1	ND under our simulation conditions			PMID: 15659672|SGD_REF: S000080581	classical genetics	null		S288C	chemical compound excretion: increased	acetic acid
SDH4	ND under our simulation conditions			PMID: 15659672|SGD_REF: S000080581	classical genetics	null		S288C	chemical compound excretion: increased	acetic acid
YFH1	H2O2::cytoplasm/mito	0.258/0.181	0.403/0.404	PMID: 12019217|SGD_REF: S000071460	homozygous diploid	null		Other	chemical compound excretion: increased	hydrogen peroxide		2-4 fold increase relative to wildtype

## Sheet: OxidativeStressResistance
GENE	Element	wt	Mutant	SGD REFERENCES
CTA1	H2O2::mitochondrial	0.181	0.647	PMID: 19777209|SGD_REF: S000131658	classical genetics	null		S288C	oxidative stress resistance: decreased	menadione (40 uM)
MAC1	O2m::cytoplasm	0.011	0.078	PMID: 15641941|SGD_REF: S000080385	systematic mutation set	null		S288C	oxidative stress resistance: decreased	dioxygen (100%)		fails to grow in 100% oxygen atmosphere
MAC1	O2m::cytoplasm	0.011	0.078	PMID: 15641941|SGD_REF: S000080385	systematic mutation set	null		S288C	oxidative stress resistance: decreased	hydrogen peroxide (2 mM)		decreased growth in 2 mM H2O2
MAC1	O2m::cytoplasm	0.011	0.078	PMID: 15641941|SGD_REF: S000080385	systematic mutation set	null		S288C	oxidative stress resistance: decreased	paraquat (0.5 mM)		fails to grow in 0.5 mM paraquat
MAC1	O2m::cytoplasm	0.011	0.078	PMID: 16729036|SGD_REF: S000116016	homozygous diploid, systematic mutation set	null		S288C	oxidative stress resistance: decreased	paraquat (1 mM)		moderate growth defect
SOD1	O2m::cytoplasm	0.011	0.134	PMID: 15641941|SGD_REF: S000080385	systematic mutation set	null		S288C	oxidative stress resistance: decreased	dioxygen (100%)		fails to grow in 100% oxygen atmosphere
SOD1	O2m::cytoplasm	0.011	0.134	PMID: 15641941|SGD_REF: S000080385	systematic mutation set	null		S288C	oxidative stress resistance: decreased	hydrogen peroxide (2 mM)		decreased growth in 2 mM H2O2
SOD1	O2m::cytoplasm	0.011	0.134	PMID: 19638689|SGD_REF: S000131078	systematic mutation set	null		S288C	oxidative stress resistance: decreased	hydrogen peroxide (5 mM)
SOD1	O2m::cytoplasm	0.011	0.134	PMID: 15641941|SGD_REF: S000080385	systematic mutation set	null		S288C	oxidative stress resistance: decreased	paraquat (0.5 mM)		fails to grow in 0.5 mM paraquat
SOD1	O2m::cytoplasm	0.011	0.134	PMID: 8910528|SGD_REF: S000047891	classical genetics	null			oxidative stress resistance: decreased		growth in well-aerated liquid culture
NAR1	Ot::cytoplasm	0.006	0.52	PMID: 19335616|SGD_REF: S000129796	classical genetics	repressible		Other	oxidative stress resistance: decreased	diatomic oxygen (90% oxygen atmosphere)
CTR1	Ot::mitochondrial	0.01	0.154	PMID: 15641941|SGD_REF: S000080385	systematic mutation set	null		S288C	oxidative stress resistance: decreased	dioxygen (100%)		fails to grow in 100% oxygen atmosphere
CTR1	Ot::mitochondrial	0.01	0.154	PMID: 15641941|SGD_REF: S000080385	systematic mutation set	null		S288C	oxidative stress resistance: decreased	hydrogen peroxide (2 mM)		decreased growth in 2 mM H2O2
CTR1	Ot::mitochondrial	0.01	0.154	PMID: 15641941|SGD_REF: S000080385	systematic mutation set	null		S288C	oxidative stress resistance: decreased	paraquat (0.5 mM)		fails to grow in 0.5 mM paraquat
CTR1	Ot::mitochondrial	0.01	0.154	PMID: 16729036|SGD_REF: S000116016	homozygous diploid, systematic mutation set	null		S288C	oxidative stress resistance: decreased	paraquat (1 mM)		strong growth defect
CYS4	Ot::mitochondrial	0.01	0.51	PMID: 15641941|SGD_REF: S000080385	systematic mutation set	null		S288C	oxidative stress resistance: decreased	dioxygen (100%)		decreased growth in 100% oxygen atmosphere
CYS4	Ot::mitochondrial	0.01	0.51	PMID: 15641941|SGD_REF: S000080385	systematic mutation set	null		S288C	oxidative stress resistance: decreased	paraquat (0.5 mM)		decreased growth in 0.5 mM paraquat
GLR1	Ot::mitochondrial	0.01	0.091	PMID: 18557947|SGD_REF: S000126776	classical genetics	null		S288C	oxidative stress resistance: decreased	cadmium dichloride (10 mM)
GLR1	Ot::mitochondrial	0.01	0.091	PMID: 15641941|SGD_REF: S000080385	classical genetics	misexpression	glr1-FS2 (frameshift mutation in N-terminal region; blocks mitochondrial targeting so that all Glr1p is cytosolic)	S288C	oxidative stress resistance: decreased	dioxygen (100% O2 atmosphere)
GLR1	Ot::mitochondrial	0.01	0.091	PMID: 15641941|SGD_REF: S000080385	systematic mutation set	null		S288C	oxidative stress resistance: decreased	dioxygen (100%)		decreased growth in 100% oxygen atmosphere
GLR1	Ot::mitochondrial	0.01	0.091	PMID: 19332553|SGD_REF: S000129829	classical genetics	null		W303	oxidative stress resistance: decreased	hydrogen peroxide (0.4 mM)
GLR1	Ot::mitochondrial	0.01	0.091	PMID: 15641941|SGD_REF: S000080385	systematic mutation set	null		S288C	oxidative stress resistance: decreased	hydrogen peroxide (2 mM)		decreased growth in 2 mM H2O2
GLR1	Ot::mitochondrial	0.01	0.091	PMID: 18557947|SGD_REF: S000126776	classical genetics	null		S288C	oxidative stress resistance: decreased	hydrogen peroxide (35%)
GSH1	Ot::mitochondrial	0.01	0.027	PMID: 7615092|SGD_REF: S000063336	classical genetics	null			oxidative stress resistance: decreased	hydrogen peroxide (0.2 mM)
GSH1	Ot::mitochondrial	0.01	0.027	PMID: 8768524|SGD_REF: S000049527	classical genetics	null			oxidative stress resistance: decreased	menadione|plumbagin (0.2 mM)
POS5	Ot::mitochondrial	0.01	0.99	PMID: 15641941|SGD_REF: S000080385	systematic mutation set	null		S288C	oxidative stress resistance: decreased	dioxygen (100%)		fails to grow in 100% oxygen atmosphere
POS5	Ot::mitochondrial	0.01	0.99	PMID: 15641941|SGD_REF: S000080385	systematic mutation set	null		S288C	oxidative stress resistance: decreased	hydrogen peroxide (2 mM)		decreased growth in 2 mM H2O2
POS5	Ot::mitochondrial	0.01	0.99	PMID: 15641941|SGD_REF: S000080385	systematic mutation set	null		S288C	oxidative stress resistance: decreased	paraquat (0.5 mM)		fails to grow in 0.5 mM paraquat
SOD2	Ot::mitochondrial	0.01	0.078	PMID: 15641941|SGD_REF: S000080385	systematic mutation set	null		S288C	oxidative stress resistance: decreased	dioxygen (100%)		fails to grow in 100% oxygen atmosphere
SOD2	Ot::mitochondrial	0.01	0.078	PMID: 15641941|SGD_REF: S000080385	systematic mutation set	null		S288C	oxidative stress resistance: decreased	paraquat (0.5 mM)		fails to grow in 0.5 mM paraquat
SOD2	Ot::mitochondrial	0.01	0.078	PMID: 16729036|SGD_REF: S000116016	homozygous diploid, systematic mutation set	null		S288C	oxidative stress resistance: decreased	paraquat (1 mM)		moderate growth defect
YFH1	Ot::mitochondrial	0.01	1	PMID: 15130665|SGD_REF: S000077321	classical genetics	null		S288C	oxidative stress resistance: decreased	diethylmaleate (2.5 mM)
YFH1	Ot::mitochondrial	0.01	1	PMID: 9180083|SGD_REF: S000049863	classical genetics	null		W303	oxidative stress resistance: decreased	hydrogen peroxide (0.004%)
YFH1	Ot::mitochondrial	0.01	1	PMID: 15130665|SGD_REF: S000077321	classical genetics	null		S288C	oxidative stress resistance: decreased	menadione (1 mM)
YFH1	Ot::mitochondrial	0.01	1	PMID: 15130665|SGD_REF: S000077321	classical genetics	null		S288C	oxidative stress resistance: decreased	paraquat (50 mM)
YFH1	Ot::mitochondrial	0.01	1	PMID: 15130665|SGD_REF: S000077321	classical genetics	null		S288C	oxidative stress resistance: decreased	tert-butylhydroquinone (300 uM)
ADH1	ND under our simulation conditions *			PMID: 15641941|SGD_REF: S000080385	systematic mutation set	null		S288C	oxidative stress resistance: decreased	dioxygen (100%)		decreased growth in 100% oxygen atmosphere
ADH1	ND under our simulation conditions *			PMID: 15641941|SGD_REF: S000080385	systematic mutation set	null		S288C	oxidative stress resistance: decreased	paraquat (0.5 mM)		decreased growth in 0.5 mM paraquat
AFT1	ND under our simulation conditions *			PMID: 19638689|SGD_REF: S000131078	systematic mutation set	null		S288C	oxidative stress resistance: decreased	hydrogen peroxide (5 mM)
ATP2	ND under our simulation conditions *			PMID: 17822411|SGD_REF: S000124013	classical genetics	null		W303	oxidative stress resistance: decreased	diamide (16 mM)		decreased viability after incubation with 16 mM diamide for 200 min
ATP2	ND under our simulation conditions *			PMID: 17822411|SGD_REF: S000124013	classical genetics	null		W303	oxidative stress resistance: decreased	hydrogen peroxide (3 mM)		decreased viability after incubation with 3 mM H2O2 for 200 min
COX11	ND under our simulation conditions *			PMID: 16524911|SGD_REF: S000114581	classical genetics	null			oxidative stress resistance: decreased	hydrogen peroxide
COX11	ND under our simulation conditions *			PMID: 17430883|SGD_REF: S000122235	classical genetics	null		W303	oxidative stress resistance: decreased	hydrogen peroxide (1 mM or 6 mM)
COX11	ND under our simulation conditions *			PMID: 17430883|SGD_REF: S000122235	classical genetics	null		S288C	oxidative stress resistance: decreased	hydrogen peroxide (1 mM or 6 mM)
COX2	ND under our simulation conditions *			PMID: 17430883|SGD_REF: S000122235	classical genetics	null		Other	oxidative stress resistance: decreased	hydrogen peroxide (6 mM)
COX20	ND under our simulation conditions *			PMID: 17430883|SGD_REF: S000122235	classical genetics	null		S288C	oxidative stress resistance: decreased	hydrogen peroxide (1 mM or 6 mM)
COX3	ND under our simulation conditions *			PMID: 17430883|SGD_REF: S000122235	classical genetics	null		Other	oxidative stress resistance: decreased	hydrogen peroxide (6 mM)
ISA1	ND under our simulation conditions *			PMID: 15641941|SGD_REF: S000080385	systematic mutation set	null		S288C	oxidative stress resistance: decreased	dioxygen (100%)		decreased growth in 100% oxygen atmosphere
PDC1	ND under our simulation conditions *			PMID: 15641941|SGD_REF: S000080385	systematic mutation set	null		S288C	oxidative stress resistance: decreased	dioxygen (100%)		decreased growth in 100% oxygen atmosphere
PHO2	ND under our simulation conditions *			PMID: 16989656|SGD_REF: S000118932	homozygous diploid	null		S288C	oxidative stress resistance: decreased	hydrogen peroxide (2 mM)
PHO85	ND under our simulation conditions *			PMID: 15641941|SGD_REF: S000080385	systematic mutation set	null		S288C	oxidative stress resistance: decreased	dioxygen (100%)		decreased growth in 100% oxygen atmosphere
SSQ1	ND under our simulation conditions *			PMID: 15641941|SGD_REF: S000080385	systematic mutation set	null		S288C	oxidative stress resistance: decreased	dioxygen (100%)		decreased growth in 100% oxygen atmosphere
SSQ1	ND under our simulation conditions *			PMID: 15641941|SGD_REF: S000080385	systematic mutation set	null		S288C	oxidative stress resistance: decreased	hydrogen peroxide (2 mM)		decreased growth in 2 mM H2O2
ZWF1	ND under our simulation conditions *			PMID: 16914749|SGD_REF: S000117952	classical genetics	null		S288C	oxidative stress resistance: decreased	dicarboxylic acid diamides
ZWF1	ND under our simulation conditions *			PMID: 2269430|SGD_REF: S000043047	classical genetics	null		Other	oxidative stress resistance: decreased	dicarboxylic acid diamides
ZWF1	ND under our simulation conditions *			PMID: 16914749|SGD_REF: S000117952	classical genetics	null		S288C	oxidative stress resistance: decreased	hydrogen peroxide
ZWF1	ND under our simulation conditions *			PMID: 2269430|SGD_REF: S000043047	classical genetics	null		Other	oxidative stress resistance: decreased	hydrogen peroxide
ZWF1	ND under our simulation conditions *			PMID: 16914749|SGD_REF: S000117952	classical genetics	null		S288C	oxidative stress resistance: decreased	hydrogen peroxide (5 mM)
ZWF1	ND under our simulation conditions *			PMID: 2269430|SGD_REF: S000043047	classical genetics	null		Other	oxidative stress resistance: decreased	phenylhydrazine
ZWF1	ND under our simulation conditions *			PMID: 8910528|SGD_REF: S000047891	classical genetics	null			oxidative stress resistance: decreased		growth in well-aerated liquid culture
GLR1	Ot::cytoplasm	0.011	0.006	PMID: 15641941|SGD_REF: S000080385	classical genetics	misexpression	glr1-M17L (mutation of the start codon for the cytosolic form of Glr1p; all Glr1p is directed to mitochondria)	S288C	oxidative stress resistance: normal	dioxygen (100% O2 atmosphere)
COX11	Ot::cytoplasm	0.011	0.006	PMID: 17430883|SGD_REF: S000122235	classical genetics	reduction of function	cox11-C111A (mutant copper binding site)	W303	oxidative stress resistance: normal	hydrogen peroxide (1 mM or 6 mM)
COX11	Ot::cytoplasm	0.011	0.006	PMID: 17430883|SGD_REF: S000122235	classical genetics	reduction of function	cox11-C111A (mutant copper binding site)	S288C	oxidative stress resistance: normal	hydrogen peroxide (1 mM or 6 mM)
* no addition of exogenous strong oxidant agent in the simulations

## Sheet: RespiratoryGrowth
GENE	Element	wt	Mutant	SGD REFERENCES
ACO1	Hinter::mitochondrial	0.601	0	PMID: 11907266|SGD_REF: S000071517	systematic mutation set	null		S288C	respiratory growth: absent		glycerol carbon source
ACO1	Hinter::mitochondrial	0.601	0	PMID: 19751518|SGD_REF: S000131621	systematic mutation set (screen performed using the MATalpha deletion collection)	null		S288C	respiratory growth: absent		glycerol carbon source
ACO1	Hinter::mitochondrial	0.601	0	PMID: 12134146|SGD_REF: S000072525	homozygous diploid, competitive growth (quantitative homozygous diploid fitness profiles)	null		S288C	respiratory growth: decreased rate		glycerol, ethanol, lactate medium
ACO1	Hinter::mitochondrial	0.601	0	SGD_REF: S000072608	homozygous diploid, competitive growth (quantitative homozygous diploid fitness profiles)	null		S288C	respiratory growth: decreased rate		glycerol, ethanol, lactate medium
ADK1	Hinter::mitochondrial	0.601	0	PMID: 11907266|SGD_REF: S000071517	systematic mutation set	null		S288C	respiratory growth: absent		glycerol carbon source
ATP1	Hinter::mitochondrial	0.601	0.802	PMID: 11907266|SGD_REF: S000071517	systematic mutation set	null		S288C	respiratory growth: absent		glycerol carbon source
ATP1	Hinter::mitochondrial	0.601	0.802	PMID: 19751518|SGD_REF: S000131621	systematic mutation set (screen performed using the MATalpha deletion collection)	null		S288C	respiratory growth: absent		glycerol carbon source
ATP1	Hinter::mitochondrial	0.601	0.802	PMID: 12134146|SGD_REF: S000072525	homozygous diploid, competitive growth (quantitative homozygous diploid fitness profiles)	null		S288C	respiratory growth: decreased rate		glycerol, ethanol, lactate medium
ATP1	Hinter::mitochondrial	0.601	0.802	SGD_REF: S000072608	homozygous diploid, competitive growth (quantitative homozygous diploid fitness profiles)	null		S288C	respiratory growth: decreased rate		glycerol, ethanol, lactate medium
ATP10	Hinter::mitochondrial	0.601	0.801	PMID: 11907266|SGD_REF: S000071517	systematic mutation set	null		S288C	respiratory growth: absent		glycerol carbon source
ATP10	Hinter::mitochondrial	0.601	0.801	PMID: 12134146|SGD_REF: S000072525	homozygous diploid, competitive growth (quantitative homozygous diploid fitness profiles)	null		S288C	respiratory growth: decreased rate		glycerol, ethanol, lactate medium
ATP10	Hinter::mitochondrial	0.601	0.801	SGD_REF: S000072608	homozygous diploid, competitive growth (quantitative homozygous diploid fitness profiles)	null		S288C	respiratory growth: decreased rate		glycerol, ethanol, lactate medium
ATP11	Hinter::mitochondrial	0.601	0.801	PMID: 19300474|SGD_REF: S000129658	large-scale survey	null		S288C	respiratory growth: absent		nonfermentable carbon source (2% glycerol)
ATP11	Hinter::mitochondrial	0.601	0.801	PMID: 11907266|SGD_REF: S000071517	systematic mutation set	null		S288C	respiratory growth: absent		glycerol carbon source
ATP11	Hinter::mitochondrial	0.601	0.801	PMID: 19751518|SGD_REF: S000131621	systematic mutation set (screen performed using the MATalpha deletion collection)	null		S288C	respiratory growth: absent		glycerol carbon source
ATP11	Hinter::mitochondrial	0.601	0.801	PMID: 12134146|SGD_REF: S000072525	homozygous diploid, competitive growth (quantitative homozygous diploid fitness profiles)	null		S288C	respiratory growth: decreased rate		glycerol, ethanol, lactate medium
ATP11	Hinter::mitochondrial	0.601	0.801	SGD_REF: S000072608	homozygous diploid, competitive growth (quantitative homozygous diploid fitness profiles)	null		S288C	respiratory growth: decreased rate		glycerol, ethanol, lactate medium
ATP12	Hinter::mitochondrial	0.601	0.801	PMID: 19751518|SGD_REF: S000131621	systematic mutation set (screen performed using the MATalpha deletion collection)	null		S288C	respiratory growth: absent		glycerol carbon source
ATP12	Hinter::mitochondrial	0.601	0.801	PMID: 11907266|SGD_REF: S000071517	systematic mutation set	null		S288C	respiratory growth: absent		glycerol carbon source
ATP12	Hinter::mitochondrial	0.601	0.801	PMID: 19300474|SGD_REF: S000129658	large-scale survey	null		S288C	respiratory growth: absent		nonfermentable carbon source (2% glycerol)
ATP12	Hinter::mitochondrial	0.601	0.801	PMID: 12134146|SGD_REF: S000072525	homozygous diploid, competitive growth (quantitative homozygous diploid fitness profiles)	null		S288C	respiratory growth: decreased rate		glycerol, ethanol, lactate medium
ATP12	Hinter::mitochondrial	0.601	0.801	SGD_REF: S000072608	homozygous diploid, competitive growth (quantitative homozygous diploid fitness profiles)	null		S288C	respiratory growth: decreased rate		glycerol, ethanol, lactate medium
ATP14	Hinter::mitochondrial	0.601	0.801	PMID: 11907266|SGD_REF: S000071517	systematic mutation set	null		S288C	respiratory growth: absent		glycerol carbon source
ATP14	Hinter::mitochondrial	0.601	0.801	PMID: 19751518|SGD_REF: S000131621	systematic mutation set (screen performed using the MATalpha deletion collection)	null		S288C	respiratory growth: absent		glycerol carbon source
ATP14	Hinter::mitochondrial	0.601	0.801	PMID: 12134146|SGD_REF: S000072525	homozygous diploid, competitive growth (quantitative homozygous diploid fitness profiles)	null		S288C	respiratory growth: decreased rate		glycerol, ethanol, lactate medium
ATP14	Hinter::mitochondrial	0.601	0.801	SGD_REF: S000072608	homozygous diploid, competitive growth (quantitative homozygous diploid fitness profiles)	null		S288C	respiratory growth: decreased rate		glycerol, ethanol, lactate medium
ATP15	Hinter::mitochondrial	0.601	0.801	PMID: 11907266|SGD_REF: S000071517	systematic mutation set	null		S288C	respiratory growth: absent		glycerol carbon source
ATP15	Hinter::mitochondrial	0.601	0.801	PMID: 19751518|SGD_REF: S000131621	systematic mutation set (screen performed using the MATalpha deletion collection)	null		S288C	respiratory growth: absent		glycerol carbon source
ATP15	Hinter::mitochondrial	0.601	0.801	PMID: 12134146|SGD_REF: S000072525	homozygous diploid, competitive growth (quantitative homozygous diploid fitness profiles)	null		S288C	respiratory growth: decreased rate		glycerol, ethanol, lactate medium
ATP15	Hinter::mitochondrial	0.601	0.801	SGD_REF: S000072608	homozygous diploid, competitive growth (quantitative homozygous diploid fitness profiles)	null		S288C	respiratory growth: decreased rate		glycerol, ethanol, lactate medium
ATP16	Hinter::mitochondrial	0.601	0.801	PMID: 16608846|SGD_REF: S000114905	classical genetics	null		Other	respiratory growth: decreased rate
ATP17	Hinter::mitochondrial	0.601	0.801	PMID: 19751518|SGD_REF: S000131621	systematic mutation set (screen performed using the MATalpha deletion collection)	null		S288C	respiratory growth: absent		glycerol carbon source
ATP17	Hinter::mitochondrial	0.601	0.801	PMID: 11907266|SGD_REF: S000071517	systematic mutation set	null		S288C	respiratory growth: absent		glycerol carbon source
ATP17	Hinter::mitochondrial	0.601	0.801	PMID: 12134146|SGD_REF: S000072525	homozygous diploid, competitive growth (quantitative homozygous diploid fitness profiles)	null		S288C	respiratory growth: decreased rate		glycerol, ethanol, lactate medium
ATP17	Hinter::mitochondrial	0.601	0.801	SGD_REF: S000072608	homozygous diploid, competitive growth (quantitative homozygous diploid fitness profiles)	null		S288C	respiratory growth: decreased rate		glycerol, ethanol, lactate medium
ATP18	Hinter::mitochondrial	0.601	0.801	PMID: 11907266|SGD_REF: S000071517	systematic mutation set	null		S288C	respiratory growth: absent		glycerol carbon source
ATP18	Hinter::mitochondrial	0.601	0.801	PMID: 12134146|SGD_REF: S000072525	homozygous diploid, competitive growth (quantitative homozygous diploid fitness profiles)	null		S288C	respiratory growth: decreased rate		glycerol, ethanol, lactate medium
ATP18	Hinter::mitochondrial	0.601	0.801	SGD_REF: S000072608	homozygous diploid, competitive growth (quantitative homozygous diploid fitness profiles)	null		S288C	respiratory growth: decreased rate		glycerol, ethanol, lactate medium
ATP2	Hinter::mitochondrial	0.601	0.802	PMID: 19751518|SGD_REF: S000131621	systematic mutation set (screen performed using the MATalpha deletion collection)	null		S288C	respiratory growth: absent		glycerol carbon source
ATP2	Hinter::mitochondrial	0.601	0.802	PMID: 11907266|SGD_REF: S000071517	systematic mutation set	null		S288C	respiratory growth: absent		glycerol carbon source
ATP2	Hinter::mitochondrial	0.601	0.802	PMID: 12134146|SGD_REF: S000072525	homozygous diploid, competitive growth (quantitative homozygous diploid fitness profiles)	null		S288C	respiratory growth: decreased rate		glycerol, ethanol, lactate medium
ATP2	Hinter::mitochondrial	0.601	0.802	SGD_REF: S000072608	homozygous diploid, competitive growth (quantitative homozygous diploid fitness profiles)	null		S288C	respiratory growth: decreased rate		glycerol, ethanol, lactate medium
ATP20	Hinter::mitochondrial	0.601	0.801	PMID: 16551625|SGD_REF: S000129497	classical genetics	null		W303	respiratory growth: decreased rate		nonfermentable carbon source (lactate liquid medium)	mitochondrial membrane potential is reduced
ATP22	Hinter::mitochondrial	0.601	0.801	PMID: 19751518|SGD_REF: S000131621	systematic mutation set (screen performed using the MATalpha deletion collection)	null		S288C	respiratory growth: absent		glycerol carbon source
ATP22	Hinter::mitochondrial	0.601	0.801	PMID: 11907266|SGD_REF: S000071517	systematic mutation set	null		S288C	respiratory growth: absent		glycerol carbon source
ATP22	Hinter::mitochondrial	0.601	0.801	PMID: 12134146|SGD_REF: S000072525	homozygous diploid, competitive growth (quantitative homozygous diploid fitness profiles)	null		S288C	respiratory growth: decreased rate		glycerol, ethanol, lactate medium
ATP22	Hinter::mitochondrial	0.601	0.801	SGD_REF: S000072608	homozygous diploid, competitive growth (quantitative homozygous diploid fitness profiles)	null		S288C	respiratory growth: decreased rate		glycerol, ethanol, lactate medium
ATP23	Hinter::mitochondrial	0.601	0.801	PMID: 19751518|SGD_REF: S000131621	systematic mutation set (screen performed using the MATalpha deletion collection)	null		S288C	respiratory growth: absent		glycerol carbon source
ATP23	Hinter::mitochondrial	0.601	0.801	PMID: 17135288|SGD_REF: S000123647	classical genetics	null		S288C	respiratory growth: absent
ATP23	Hinter::mitochondrial	0.601	0.801	PMID: 17135290|SGD_REF: S000119819	classical genetics	null			respiratory growth: absent
ATP23	Hinter::mitochondrial	0.601	0.801	PMID: 12134146|SGD_REF: S000072525	homozygous diploid, competitive growth (quantitative homozygous diploid fitness profiles)	null		S288C	respiratory growth: decreased rate		glycerol, ethanol, lactate medium
ATP23	Hinter::mitochondrial	0.601	0.801	SGD_REF: S000072608	homozygous diploid, competitive growth (quantitative homozygous diploid fitness profiles)	null		S288C	respiratory growth: decreased rate		glycerol, ethanol, lactate medium
ATP23	Hinter::mitochondrial	0.601	0.801	PMID: 11907266|SGD_REF: S000071517	systematic mutation set	null		S288C	respiratory growth: decreased rate		glycerol carbon source
ATP3	Hinter::mitochondrial	0.601	0.802	PMID: 19751518|SGD_REF: S000131621	systematic mutation set (screen performed using the MATalpha deletion collection)	null		S288C	respiratory growth: absent		glycerol carbon source
ATP3	Hinter::mitochondrial	0.601	0.802	PMID: 18328502|SGD_REF: S000125850	classical genetics	reduction of function	atp3-delta10C (lacking C-terminal 10 residues)	S288C	respiratory growth: absent		glycerol medium
ATP3	Hinter::mitochondrial	0.601	0.802	PMID: 18328502|SGD_REF: S000125850	classical genetics	reduction of function	atp3-delta37-45 (lacking residues near N terminus of mature protein)	S288C	respiratory growth: absent		glycerol medium
ATP4	Hinter::mitochondrial	0.601	0.802	PMID: 19751518|SGD_REF: S000131621	systematic mutation set (screen performed using the MATalpha deletion collection)	null		S288C	respiratory growth: absent		glycerol carbon source
ATP4	Hinter::mitochondrial	0.601	0.802	PMID: 11907266|SGD_REF: S000071517	systematic mutation set	null		S288C	respiratory growth: absent		glycerol carbon source
ATP4	Hinter::mitochondrial	0.601	0.802	PMID: 12134146|SGD_REF: S000072525	homozygous diploid, competitive growth (quantitative homozygous diploid fitness profiles)	null		S288C	respiratory growth: decreased rate		glycerol, ethanol, lactate medium
ATP4	Hinter::mitochondrial	0.601	0.802	SGD_REF: S000072608	homozygous diploid, competitive growth (quantitative homozygous diploid fitness profiles)	null		S288C	respiratory growth: decreased rate		glycerol, ethanol, lactate medium
ATP5	Hinter::mitochondrial	0.601	0.802	PMID: 19751518|SGD_REF: S000131621	systematic mutation set (screen performed using the MATalpha deletion collection)	null		S288C	respiratory growth: absent		glycerol carbon source
ATP5	Hinter::mitochondrial	0.601	0.802	PMID: 11907266|SGD_REF: S000071517	systematic mutation set	null		S288C	respiratory growth: absent		glycerol carbon source
ATP5	Hinter::mitochondrial	0.601	0.802	PMID: 12134146|SGD_REF: S000072525	homozygous diploid, competitive growth (quantitative homozygous diploid fitness profiles)	null		S288C	respiratory growth: decreased rate		glycerol, ethanol, lactate medium
ATP5	Hinter::mitochondrial	0.601	0.802	SGD_REF: S000072608	homozygous diploid, competitive growth (quantitative homozygous diploid fitness profiles)	null		S288C	respiratory growth: decreased rate		glycerol, ethanol, lactate medium
ATP6	Hinter::mitochondrial	0.601	0.798	PMID: 17855363|SGD_REF: S000124079	classical genetics	unspecified	atp6-L183R (L183R)	Other	respiratory growth: decreased rate
ATP7	Hinter::mitochondrial	0.601	0.801	PMID: 19751518|SGD_REF: S000131621	systematic mutation set (screen performed using the MATalpha deletion collection)	null		S288C	respiratory growth: absent		glycerol carbon source
ATP7	Hinter::mitochondrial	0.601	0.801	PMID: 11907266|SGD_REF: S000071517	systematic mutation set	null		S288C	respiratory growth: absent		glycerol carbon source
ATP7	Hinter::mitochondrial	0.601	0.801	PMID: 12134146|SGD_REF: S000072525	homozygous diploid, competitive growth (quantitative homozygous diploid fitness profiles)	null		S288C	respiratory growth: decreased rate		glycerol, ethanol, lactate medium
ATP7	Hinter::mitochondrial	0.601	0.801	SGD_REF: S000072608	homozygous diploid, competitive growth (quantitative homozygous diploid fitness profiles)	null		S288C	respiratory growth: decreased rate		glycerol, ethanol, lactate medium
ATX1	Hinter::mitochondrial	0.601	0.588	PMID: 12134146|SGD_REF: S000072525	homozygous diploid, competitive growth (quantitative homozygous diploid fitness profiles)	null		S288C	respiratory growth: decreased rate		glycerol, ethanol, lactate medium
ATX1	Hinter::mitochondrial	0.601	0.588	SGD_REF: S000072608	homozygous diploid, competitive growth (quantitative homozygous diploid fitness profiles)	null		S288C	respiratory growth: decreased rate		glycerol, ethanol, lactate medium
ATX1	Hinter::mitochondrial	0.601	0.588	PMID: 11907266|SGD_REF: S000071517	systematic mutation set	null		S288C	respiratory growth: decreased rate		glycerol carbon source
BUD16	Hinter::mitochondrial	0.601	0	PMID: 12134146|SGD_REF: S000072525	homozygous diploid, competitive growth (quantitative homozygous diploid fitness profiles)	null		S288C	respiratory growth: decreased rate		glycerol, ethanol, lactate medium
BUD16	Hinter::mitochondrial	0.601	0	SGD_REF: S000072608	homozygous diploid, competitive growth (quantitative homozygous diploid fitness profiles)	null		S288C	respiratory growth: decreased rate		glycerol, ethanol, lactate medium
COR1	Hinter::mitochondrial	0.601	0	PMID: 3023384|SGD_REF: S000051199	classical genetics	null		W303	respiratory growth: absent
COR1	Hinter::mitochondrial	0.601	0	PMID: 11907266|SGD_REF: S000071517	systematic mutation set	null		S288C	respiratory growth: absent		glycerol carbon source
COR1	Hinter::mitochondrial	0.601	0	PMID: 19751518|SGD_REF: S000131621	systematic mutation set (screen performed using the MATalpha deletion collection)	null		S288C	respiratory growth: absent		glycerol carbon source
COR1	Hinter::mitochondrial	0.601	0	PMID: 12134146|SGD_REF: S000072525	homozygous diploid, competitive growth (quantitative homozygous diploid fitness profiles)	null		S288C	respiratory growth: decreased rate		glycerol, ethanol, lactate medium
COR1	Hinter::mitochondrial	0.601	0	SGD_REF: S000072608	homozygous diploid, competitive growth (quantitative homozygous diploid fitness profiles)	null		S288C	respiratory growth: decreased rate		glycerol, ethanol, lactate medium
COX1	Hinter::mitochondrial	0.601	0.495	PMID: 9724417|SGD_REF: S000054591	classical genetics	null			respiratory growth: absent
COX10	Hinter::mitochondrial	0.601	0.495	PMID: 19751518|SGD_REF: S000131621	systematic mutation set (screen performed using the MATalpha deletion collection)	null		S288C	respiratory growth: absent		glycerol carbon source
COX10	Hinter::mitochondrial	0.601	0.495	PMID: 11907266|SGD_REF: S000071517	systematic mutation set	null		S288C	respiratory growth: absent		glycerol carbon source
COX10	Hinter::mitochondrial	0.601	0.495	PMID: 8078902|SGD_REF: S000051293	classical genetics	null			respiratory growth: absent
COX10	Hinter::mitochondrial	0.601	0.495	PMID: 19300474|SGD_REF: S000129658	large-scale survey	null		S288C	respiratory growth: absent		nonfermentable carbon source (2% glycerol)
COX10	Hinter::mitochondrial	0.601	0.495	PMID: 12134146|SGD_REF: S000072525	homozygous diploid, competitive growth (quantitative homozygous diploid fitness profiles)	null		S288C	respiratory growth: decreased rate		glycerol, ethanol, lactate medium
COX10	Hinter::mitochondrial	0.601	0.495	SGD_REF: S000072608	homozygous diploid, competitive growth (quantitative homozygous diploid fitness profiles)	null		S288C	respiratory growth: decreased rate		glycerol, ethanol, lactate medium
COX11	Hinter::mitochondrial	0.601	0.495	PMID: 11907266|SGD_REF: S000071517	systematic mutation set	null		S288C	respiratory growth: absent		glycerol carbon source
COX11	Hinter::mitochondrial	0.601	0.495	PMID: 16524911|SGD_REF: S000114581	classical genetics	null			respiratory growth: absent		glycerol-ethanol medium
COX11	Hinter::mitochondrial	0.601	0.495	PMID: 17430883|SGD_REF: S000122235	classical genetics	null		W303	respiratory growth: absent
COX11	Hinter::mitochondrial	0.601	0.495	PMID: 17430883|SGD_REF: S000122235	classical genetics	null		S288C	respiratory growth: absent
COX11	Hinter::mitochondrial	0.601	0.495	PMID: 19751518|SGD_REF: S000131621	systematic mutation set (screen performed using the MATalpha deletion collection)	null		S288C	respiratory growth: absent		glycerol carbon source
COX11	Hinter::mitochondrial	0.601	0.495	PMID: 17430883|SGD_REF: S000122235	classical genetics	reduction of function	cox11-C111A (mutant copper binding site)	W303	respiratory growth: absent
COX11	Hinter::mitochondrial	0.601	0.495	PMID: 17430883|SGD_REF: S000122235	classical genetics	reduction of function	cox11-C111A (mutant copper binding site)	S288C	respiratory growth: absent
COX11	Hinter::mitochondrial	0.601	0.495	PMID: 12134146|SGD_REF: S000072525	homozygous diploid, competitive growth (quantitative homozygous diploid fitness profiles)	null		S288C	respiratory growth: decreased rate		glycerol, ethanol, lactate medium
COX11	Hinter::mitochondrial	0.601	0.495	SGD_REF: S000072608	homozygous diploid, competitive growth (quantitative homozygous diploid fitness profiles)	null		S288C	respiratory growth: decreased rate		glycerol, ethanol, lactate medium
COX12	Hinter::mitochondrial	0.601	0.495	PMID: 19751518|SGD_REF: S000131621	systematic mutation set (screen performed using the MATalpha deletion collection)	null		S288C	respiratory growth: absent		glycerol carbon source
COX12	Hinter::mitochondrial	0.601	0.495	PMID: 11907266|SGD_REF: S000071517	systematic mutation set	null		S288C	respiratory growth: absent		glycerol carbon source
COX12	Hinter::mitochondrial	0.601	0.495	PMID: 12134146|SGD_REF: S000072525	homozygous diploid, competitive growth (quantitative homozygous diploid fitness profiles)	null		S288C	respiratory growth: decreased rate		glycerol, ethanol, lactate medium
COX12	Hinter::mitochondrial	0.601	0.495	SGD_REF: S000072608	homozygous diploid, competitive growth (quantitative homozygous diploid fitness profiles)	null		S288C	respiratory growth: decreased rate		glycerol, ethanol, lactate medium
COX13	Hinter::mitochondrial	0.601	0.495	PMID: 8395517|SGD_REF: S000049791	classical genetics	null		Other	respiratory metabolism: decreased
COX20	Hinter::mitochondrial	0.601	0.489	PMID: 10671482|SGD_REF: S000062376	classical genetics	null			respiratory growth: absent
COX20	Hinter::mitochondrial	0.601	0.489	PMID: 11907266|SGD_REF: S000071517	systematic mutation set	null		S288C	respiratory growth: absent		glycerol carbon source
COX20	Hinter::mitochondrial	0.601	0.489	PMID: 12134146|SGD_REF: S000072525	homozygous diploid, competitive growth (quantitative homozygous diploid fitness profiles)	null		S288C	respiratory growth: decreased rate		glycerol, ethanol, lactate medium
COX20	Hinter::mitochondrial	0.601	0.489	SGD_REF: S000072608	homozygous diploid, competitive growth (quantitative homozygous diploid fitness profiles)	null		S288C	respiratory growth: decreased rate		glycerol, ethanol, lactate medium
COX4	Hinter::mitochondrial	0.601	0.495	PMID: 1850417|SGD_REF: S000116448	classical genetics	conditional	cox4-RM1 (A42T, E45K, G48N substitutions)	Other	respiratory growth: absent		elevated temperature (37 deg C)
COX6	Hinter::mitochondrial	0.601	0.495	PMID: 11907266|SGD_REF: S000071517	systematic mutation set	null		S288C	respiratory growth: absent		glycerol carbon source
COX6	Hinter::mitochondrial	0.601	0.495	PMID: 19751518|SGD_REF: S000131621	systematic mutation set (screen performed using the MATalpha deletion collection)	null		S288C	respiratory growth: absent		glycerol carbon source
COX6	Hinter::mitochondrial	0.601	0.495	PMID: 12134146|SGD_REF: S000072525	homozygous diploid, competitive growth (quantitative homozygous diploid fitness profiles)	null		S288C	respiratory growth: decreased rate		glycerol, ethanol, lactate medium
COX6	Hinter::mitochondrial	0.601	0.495	SGD_REF: S000072608	homozygous diploid, competitive growth (quantitative homozygous diploid fitness profiles)	null		S288C	respiratory growth: decreased rate		glycerol, ethanol, lactate medium
COX7	Hinter::mitochondrial	0.601	0.495	PMID: 11907266|SGD_REF: S000071517	systematic mutation set	null		S288C	respiratory growth: absent		glycerol carbon source
COX7	Hinter::mitochondrial	0.601	0.495	PMID: 19751518|SGD_REF: S000131621	systematic mutation set (screen performed using the MATalpha deletion collection)	null		S288C	respiratory growth: absent		glycerol carbon source
COX7	Hinter::mitochondrial	0.601	0.495	PMID: 12134146|SGD_REF: S000072525	homozygous diploid, competitive growth (quantitative homozygous diploid fitness profiles)	null		S288C	respiratory growth: decreased rate		glycerol, ethanol, lactate medium
COX7	Hinter::mitochondrial	0.601	0.495	SGD_REF: S000072608	homozygous diploid, competitive growth (quantitative homozygous diploid fitness profiles)	null		S288C	respiratory growth: decreased rate		glycerol, ethanol, lactate medium
COX8	Hinter::mitochondrial	0.601	0.495	PMID: 12134146|SGD_REF: S000072525	homozygous diploid, competitive growth (quantitative homozygous diploid fitness profiles)	null		S288C	respiratory growth: decreased rate		glycerol, ethanol, lactate medium
COX8	Hinter::mitochondrial	0.601	0.495	SGD_REF: S000072608	homozygous diploid, competitive growth (quantitative homozygous diploid fitness profiles)	null		S288C	respiratory growth: decreased rate		glycerol, ethanol, lactate medium
COX9	Hinter::mitochondrial	0.601	0.495	PMID: 11907266|SGD_REF: S000071517	systematic mutation set	null		S288C	respiratory growth: absent		glycerol carbon source
COX9	Hinter::mitochondrial	0.601	0.495	PMID: 19751518|SGD_REF: S000131621	systematic mutation set (screen performed using the MATalpha deletion collection)	null		S288C	respiratory growth: absent		glycerol carbon source
COX9	Hinter::mitochondrial	0.601	0.495	PMID: 12134146|SGD_REF: S000072525	homozygous diploid, competitive growth (quantitative homozygous diploid fitness profiles)	null		S288C	respiratory growth: decreased rate		glycerol, ethanol, lactate medium
COX9	Hinter::mitochondrial	0.601	0.495	SGD_REF: S000072608	homozygous diploid, competitive growth (quantitative homozygous diploid fitness profiles)	null		S288C	respiratory growth: decreased rate		glycerol, ethanol, lactate medium
CTR1	Hinter::mitochondrial	0.601	0.477	PMID: 11907266|SGD_REF: S000071517	systematic mutation set	null		S288C	respiratory growth: absent		glycerol carbon source
CTR1	Hinter::mitochondrial	0.601	0.477	PMID: 12134146|SGD_REF: S000072525	homozygous diploid, competitive growth (quantitative homozygous diploid fitness profiles)	null		S288C	respiratory growth: decreased rate		glycerol, ethanol, lactate medium
CTR1	Hinter::mitochondrial	0.601	0.477	SGD_REF: S000072608	homozygous diploid, competitive growth (quantitative homozygous diploid fitness profiles)	null		S288C	respiratory growth: decreased rate		glycerol, ethanol, lactate medium
CYC1	Hinter::mitochondrial	0.601	0.415	PMID: 5859036|SGD_REF: S000114723	classical genetics	reduction of function		Other	respiratory growth: absent		CHEBI:24996 (1 %)
CYC1	Hinter::mitochondrial	0.601	0.415	PMID: 5227668|SGD_REF: S000114722	classical genetics	unspecified	cyc1-(cy1-2)	D273-10B	respiratory growth: absent		nonfermentable carbon source (synthetic lactate medium)
CYC1	Hinter::mitochondrial	0.601	0.415	PMID: 12134146|SGD_REF: S000072525	homozygous diploid, competitive growth (quantitative homozygous diploid fitness profiles)	null		S288C	respiratory growth: decreased rate		glycerol, ethanol, lactate medium
CYC1	Hinter::mitochondrial	0.601	0.415	SGD_REF: S000072608	homozygous diploid, competitive growth (quantitative homozygous diploid fitness profiles)	null		S288C	respiratory growth: decreased rate		glycerol, ethanol, lactate medium
CYC1	Hinter::mitochondrial	0.601	0.415	PMID: 4367877|SGD_REF: S000114724	classical genetics	reduction of function	cyc1-2 (ochre allele)	Other	respiratory growth: decreased rate		nonfermentable carbon source (synthetic lactate medium)	hundreds of cyc1 alleles were isolated in this study
CYC1	Hinter::mitochondrial	0.601	0.415	PMID: 5859036|SGD_REF: S000114723	classical genetics	reduction of function		Other	respiratory growth: decreased rate		CHEBI:17754 (3 %)
CYC3	Hinter::mitochondrial	0.601	0	PMID: 19751518|SGD_REF: S000131621	systematic mutation set (screen performed using the MATalpha deletion collection)	null		S288C	respiratory growth: absent		glycerol carbon source
CYC3	Hinter::mitochondrial	0.601	0	PMID: 11907266|SGD_REF: S000071517	systematic mutation set	null		S288C	respiratory growth: absent		glycerol carbon source
CYC3	Hinter::mitochondrial	0.601	0	PMID: 12134146|SGD_REF: S000072525	homozygous diploid, competitive growth (quantitative homozygous diploid fitness profiles)	null		S288C	respiratory growth: decreased rate		glycerol, ethanol, lactate medium
CYC3	Hinter::mitochondrial	0.601	0	SGD_REF: S000072608	homozygous diploid, competitive growth (quantitative homozygous diploid fitness profiles)	null		S288C	respiratory growth: decreased rate		glycerol, ethanol, lactate medium
CYS3	Hinter::mitochondrial	0.601	0	PMID: 11907266|SGD_REF: S000071517	systematic mutation set	null		S288C	respiratory growth: absent		glycerol carbon source
CYS4	Hinter::mitochondrial	0.601	0	PMID: 19751518|SGD_REF: S000131621	systematic mutation set (screen performed using the MATalpha deletion collection)	null		S288C	respiratory growth: absent		glycerol carbon source
CYS4	Hinter::mitochondrial	0.601	0	PMID: 11907266|SGD_REF: S000071517	systematic mutation set	null		S288C	respiratory growth: absent		glycerol carbon source
CYS4	Hinter::mitochondrial	0.601	0	PMID: 12134146|SGD_REF: S000072525	homozygous diploid, competitive growth (quantitative homozygous diploid fitness profiles)	null		S288C	respiratory growth: decreased rate		glycerol, ethanol, lactate medium
CYS4	Hinter::mitochondrial	0.601	0	SGD_REF: S000072608	homozygous diploid, competitive growth (quantitative homozygous diploid fitness profiles)	null		S288C	respiratory growth: decreased rate		glycerol, ethanol, lactate medium
CYT1	Hinter::mitochondrial	0.601	0	PMID: 11907266|SGD_REF: S000071517	systematic mutation set	null		S288C	respiratory growth: absent		glycerol carbon source
CYT1	Hinter::mitochondrial	0.601	0	PMID: 19751518|SGD_REF: S000131621	systematic mutation set (screen performed using the MATalpha deletion collection)	null		S288C	respiratory growth: absent		glycerol carbon source
CYT1	Hinter::mitochondrial	0.601	0	PMID: 9755193|SGD_REF: S000047237	classical genetics	null		Other	respiratory growth: absent		glycerol or ethanol as the carbon source
CYT1	Hinter::mitochondrial	0.601	0	PMID: 12134146|SGD_REF: S000072525	homozygous diploid, competitive growth (quantitative homozygous diploid fitness profiles)	null		S288C	respiratory growth: decreased rate		glycerol, ethanol, lactate medium
CYT1	Hinter::mitochondrial	0.601	0	SGD_REF: S000072608	homozygous diploid, competitive growth (quantitative homozygous diploid fitness profiles)	null		S288C	respiratory growth: decreased rate		glycerol, ethanol, lactate medium
CYT2	Hinter::mitochondrial	0.601	0	PMID: 19300474|SGD_REF: S000129658	large-scale survey	null		S288C	respiratory growth: absent		nonfermentable carbon source (2% glycerol)
CYT2	Hinter::mitochondrial	0.601	0	PMID: 11907266|SGD_REF: S000071517	systematic mutation set	null		S288C	respiratory growth: absent		glycerol carbon source
CYT2	Hinter::mitochondrial	0.601	0	PMID: 12134146|SGD_REF: S000072525	homozygous diploid, competitive growth (quantitative homozygous diploid fitness profiles)	null		S288C	respiratory growth: decreased rate		glycerol, ethanol, lactate medium
CYT2	Hinter::mitochondrial	0.601	0	SGD_REF: S000072608	homozygous diploid, competitive growth (quantitative homozygous diploid fitness profiles)	null		S288C	respiratory growth: decreased rate		glycerol, ethanol, lactate medium
HEM14	Hinter::mitochondrial	0.601	0	PMID: 11907266|SGD_REF: S000071517	systematic mutation set	null		S288C	respiratory growth: absent		glycerol carbon source
HEM14	Hinter::mitochondrial	0.601	0	PMID: 12134146|SGD_REF: S000072525	homozygous diploid, competitive growth (quantitative homozygous diploid fitness profiles)	null		S288C	respiratory growth: decreased rate		glycerol, ethanol, lactate medium
HEM14	Hinter::mitochondrial	0.601	0	SGD_REF: S000072608	homozygous diploid, competitive growth (quantitative homozygous diploid fitness profiles)	null		S288C	respiratory growth: decreased rate		glycerol, ethanol, lactate medium
IDH1	Hinter::mitochondrial	0.601	0.466	PMID: 19300474|SGD_REF: S000129658	large-scale survey	null		S288C	respiratory growth: decreased rate		nonfermentable carbon source (2% glycerol)
ISA1	Hinter::mitochondrial	0.601	0.566	PMID: 11907266|SGD_REF: S000071517	systematic mutation set	null		S288C	respiratory growth: absent		glycerol carbon source
ISA1	Hinter::mitochondrial	0.601	0.566	PMID: 19300474|SGD_REF: S000129658	large-scale survey	null		S288C	respiratory growth: absent		nonfermentable carbon source (2% glycerol)
ISA1	Hinter::mitochondrial	0.601	0.566	PMID: 19751518|SGD_REF: S000131621	systematic mutation set (screen performed using the MATalpha deletion collection)	null		S288C	respiratory growth: absent		glycerol carbon source
ISA1	Hinter::mitochondrial	0.601	0.566	PMID: 12134146|SGD_REF: S000072525	homozygous diploid, competitive growth (quantitative homozygous diploid fitness profiles)	null		S288C	respiratory growth: decreased rate		glycerol, ethanol, lactate medium
ISA1	Hinter::mitochondrial	0.601	0.566	SGD_REF: S000072608	homozygous diploid, competitive growth (quantitative homozygous diploid fitness profiles)	null		S288C	respiratory growth: decreased rate		glycerol, ethanol, lactate medium
KGD1	Hinter::mitochondrial	0.601	0	PMID: 19751518|SGD_REF: S000131621	systematic mutation set (screen performed using the MATalpha deletion collection)	null		S288C	respiratory growth: absent		glycerol carbon source
KGD1	Hinter::mitochondrial	0.601	0	PMID: 11907266|SGD_REF: S000071517	systematic mutation set	null		S288C	respiratory growth: absent		glycerol carbon source
KGD1	Hinter::mitochondrial	0.601	0	PMID: 2503710|SGD_REF: S000048614	classical genetics	null		W303	respiratory growth: absent		media with ethanol, glycerol, glycerol with glutamate, glycerol with succinate
KGD1	Hinter::mitochondrial	0.601	0	PMID: 12134146|SGD_REF: S000072525	homozygous diploid, competitive growth (quantitative homozygous diploid fitness profiles)	null		S288C	respiratory growth: decreased rate		glycerol, ethanol, lactate medium
KGD1	Hinter::mitochondrial	0.601	0	SGD_REF: S000072608	homozygous diploid, competitive growth (quantitative homozygous diploid fitness profiles)	null		S288C	respiratory growth: decreased rate		glycerol, ethanol, lactate medium
KGD2	Hinter::mitochondrial	0.601	0	PMID: 19300474|SGD_REF: S000129658	large-scale survey	null		S288C	respiratory growth: absent		nonfermentable carbon source (2% glycerol)
KGD2	Hinter::mitochondrial	0.601	0	PMID: 11907266|SGD_REF: S000071517	systematic mutation set	null		S288C	respiratory growth: absent		glycerol carbon source
KGD2	Hinter::mitochondrial	0.601	0	PMID: 19751518|SGD_REF: S000131621	systematic mutation set (screen performed using the MATalpha deletion collection)	null		S288C	respiratory growth: absent		glycerol carbon source
KGD2	Hinter::mitochondrial	0.601	0	PMID: 12134146|SGD_REF: S000072525	homozygous diploid, competitive growth (quantitative homozygous diploid fitness profiles)	null		S288C	respiratory growth: decreased rate		glycerol, ethanol, lactate medium
KGD2	Hinter::mitochondrial	0.601	0	SGD_REF: S000072608	homozygous diploid, competitive growth (quantitative homozygous diploid fitness profiles)	null		S288C	respiratory growth: decreased rate		glycerol, ethanol, lactate medium
MAC1	Hinter::mitochondrial	0.601	0.588	PMID: 19751518|SGD_REF: S000131621	systematic mutation set (screen performed using the MATalpha deletion collection)	null		S288C	respiratory growth: absent		glycerol carbon source
MAC1	Hinter::mitochondrial	0.601	0.588	PMID: 11907266|SGD_REF: S000071517	systematic mutation set	null		S288C	respiratory growth: absent		glycerol carbon source
MAC1	Hinter::mitochondrial	0.601	0.588	PMID: 10929718|SGD_REF: S000060148	classical genetics	null		Other	respiratory growth: absent		nonfermentable carbon source (glycerol)
MAC1	Hinter::mitochondrial	0.601	0.588	PMID: 12134146|SGD_REF: S000072525	homozygous diploid, competitive growth (quantitative homozygous diploid fitness profiles)	null		S288C	respiratory growth: decreased rate		glycerol, ethanol, lactate medium
MAC1	Hinter::mitochondrial	0.601	0.588	SGD_REF: S000072608	homozygous diploid, competitive growth (quantitative homozygous diploid fitness profiles)	null		S288C	respiratory growth: decreased rate		glycerol, ethanol, lactate medium
MIR1	Hinter::mitochondrial	0.601	0.632	PMID: 19751518|SGD_REF: S000131621	systematic mutation set (screen performed using the MATalpha deletion collection)	null		S288C	respiratory growth: absent		glycerol carbon source
MIR1	Hinter::mitochondrial	0.601	0.632	PMID: 11907266|SGD_REF: S000071517	systematic mutation set	null		S288C	respiratory growth: absent		glycerol carbon source
MIR1	Hinter::mitochondrial	0.601	0.632	PMID: 12134146|SGD_REF: S000072525	homozygous diploid, competitive growth (quantitative homozygous diploid fitness profiles)	null		S288C	respiratory growth: decreased rate		glycerol, ethanol, lactate medium
MIR1	Hinter::mitochondrial	0.601	0.632	SGD_REF: S000072608	homozygous diploid, competitive growth (quantitative homozygous diploid fitness profiles)	null		S288C	respiratory growth: decreased rate		glycerol, ethanol, lactate medium
MSN5	Hinter::mitochondrial	0.601	0.611	PMID: 12134146|SGD_REF: S000072525	homozygous diploid, competitive growth (quantitative homozygous diploid fitness profiles)	null		S288C	respiratory growth: decreased rate		glycerol, ethanol, lactate medium
MSN5	Hinter::mitochondrial	0.601	0.611	SGD_REF: S000072608	homozygous diploid, competitive growth (quantitative homozygous diploid fitness profiles)	null		S288C	respiratory growth: decreased rate		glycerol, ethanol, lactate medium
NDE1	Hinter::mitochondrial	0.601	0.575	PMID: 9696750|SGD_REF: S000042730	classical genetics	null		Other	respiratory growth: decreased rate	ethanol	minimal medium	Growth rate was also reduced, though not as dramatically, when tested on rich medium with either ethanol or acetate as a carbon source.|doubling time of 19.5 hours (vs. 9.6 hours in wildtype)
NDI1	Hinter::mitochondrial	0.601	0.564	PMID: 19751518|SGD_REF: S000131621	systematic mutation set (screen performed using the MATalpha deletion collection)	null		S288C	respiratory growth: absent		glycerol carbon source
NDI1	Hinter::mitochondrial	0.601	0.564	PMID: 19300474|SGD_REF: S000129658	large-scale survey	null		S288C	respiratory growth: decreased rate		nonfermentable carbon source (2% glycerol)
NDI1	Hinter::mitochondrial	0.601	0.564	PMID: 12134146|SGD_REF: S000072525	homozygous diploid, competitive growth (quantitative homozygous diploid fitness profiles)	null		S288C	respiratory growth: decreased rate		glycerol, ethanol, lactate medium
NDI1	Hinter::mitochondrial	0.601	0.564	SGD_REF: S000072608	homozygous diploid, competitive growth (quantitative homozygous diploid fitness profiles)	null		S288C	respiratory growth: decreased rate		glycerol, ethanol, lactate medium
PFK1	Hinter::mitochondrial	0.601	0.577	PMID: 11221662|SGD_REF: S000116128	classical genetics	reduction of function		Other	respiratory growth: decreased rate		glycerol-ethanol medium
POS5	Hinter::mitochondrial	0.601	0	PMID: 19751518|SGD_REF: S000131621	systematic mutation set (screen performed using the MATalpha deletion collection)	null		S288C	respiratory growth: absent		glycerol carbon source
POS5	Hinter::mitochondrial	0.601	0	PMID: 12134146|SGD_REF: S000072525	homozygous diploid, competitive growth (quantitative homozygous diploid fitness profiles)	null		S288C	respiratory growth: decreased rate		glycerol, ethanol, lactate medium
POS5	Hinter::mitochondrial	0.601	0	SGD_REF: S000072608	homozygous diploid, competitive growth (quantitative homozygous diploid fitness profiles)	null		S288C	respiratory growth: decreased rate		glycerol, ethanol, lactate medium
POS5	Hinter::mitochondrial	0.601	0	PMID: 11907266|SGD_REF: S000071517	systematic mutation set	null		S288C	respiratory growth: decreased rate		glycerol carbon source
QCR2	Hinter::mitochondrial	0.601	0	PMID: 11907266|SGD_REF: S000071517	systematic mutation set	null		S288C	respiratory growth: absent		glycerol carbon source
QCR2	Hinter::mitochondrial	0.601	0	PMID: 19751518|SGD_REF: S000131621	systematic mutation set (screen performed using the MATalpha deletion collection)	null		S288C	respiratory growth: absent		glycerol carbon source
QCR2	Hinter::mitochondrial	0.601	0	PMID: 12134146|SGD_REF: S000072525	homozygous diploid, competitive growth (quantitative homozygous diploid fitness profiles)	null		S288C	respiratory growth: decreased rate		glycerol, ethanol, lactate medium
QCR2	Hinter::mitochondrial	0.601	0	SGD_REF: S000072608	homozygous diploid, competitive growth (quantitative homozygous diploid fitness profiles)	null		S288C	respiratory growth: decreased rate		glycerol, ethanol, lactate medium
QCR6	Hinter::mitochondrial	0.601	0	PMID: 12134146|SGD_REF: S000072525	homozygous diploid, competitive growth (quantitative homozygous diploid fitness profiles)	null		S288C	respiratory growth: decreased rate		glycerol, ethanol, lactate medium
QCR6	Hinter::mitochondrial	0.601	0	SGD_REF: S000072608	homozygous diploid, competitive growth (quantitative homozygous diploid fitness profiles)	null		S288C	respiratory growth: decreased rate		glycerol, ethanol, lactate medium
QCR7	Hinter::mitochondrial	0.601	0	PMID: 19751518|SGD_REF: S000131621	systematic mutation set (screen performed using the MATalpha deletion collection)	null		S288C	respiratory growth: absent		glycerol carbon source
QCR7	Hinter::mitochondrial	0.601	0	PMID: 11907266|SGD_REF: S000071517	systematic mutation set	null		S288C	respiratory growth: absent		glycerol carbon source
QCR7	Hinter::mitochondrial	0.601	0	PMID: 12134146|SGD_REF: S000072525	homozygous diploid, competitive growth (quantitative homozygous diploid fitness profiles)	null		S288C	respiratory growth: decreased rate		glycerol, ethanol, lactate medium
QCR7	Hinter::mitochondrial	0.601	0	SGD_REF: S000072608	homozygous diploid, competitive growth (quantitative homozygous diploid fitness profiles)	null		S288C	respiratory growth: decreased rate		glycerol, ethanol, lactate medium
QCR7	Hinter::mitochondrial	0.601	0	PMID: 2540976|SGD_REF: S000056875	classical genetics	null		Other	respiratory metabolism: absent
QCR8	Hinter::mitochondrial	0.601	0	PMID: 11907266|SGD_REF: S000071517	systematic mutation set	null		S288C	respiratory growth: absent		glycerol carbon source
QCR8	Hinter::mitochondrial	0.601	0	PMID: 16597436|SGD_REF: S000114780	classical genetics	null		CEN.PK	respiratory growth: absent
QCR8	Hinter::mitochondrial	0.601	0	PMID: 12134146|SGD_REF: S000072525	homozygous diploid, competitive growth (quantitative homozygous diploid fitness profiles)	null		S288C	respiratory growth: decreased rate		glycerol, ethanol, lactate medium
QCR8	Hinter::mitochondrial	0.601	0	SGD_REF: S000072608	homozygous diploid, competitive growth (quantitative homozygous diploid fitness profiles)	null		S288C	respiratory growth: decreased rate		glycerol, ethanol, lactate medium
QCR9	Hinter::mitochondrial	0.601	0	PMID: 11907266|SGD_REF: S000071517	systematic mutation set	null		S288C	respiratory growth: decreased rate		glycerol carbon source
QCR9	Hinter::mitochondrial	0.601	0	PMID: 12134146|SGD_REF: S000072525	homozygous diploid, competitive growth (quantitative homozygous diploid fitness profiles)	null		S288C	respiratory growth: decreased rate		glycerol, ethanol, lactate medium
QCR9	Hinter::mitochondrial	0.601	0	SGD_REF: S000072608	homozygous diploid, competitive growth (quantitative homozygous diploid fitness profiles)	null		S288C	respiratory growth: decreased rate		glycerol, ethanol, lactate medium
RIP1	Hinter::mitochondrial	0.601	0	PMID: 19751518|SGD_REF: S000131621	systematic mutation set (screen performed using the MATalpha deletion collection)	null		S288C	respiratory growth: absent		glycerol carbon source
RIP1	Hinter::mitochondrial	0.601	0	PMID: 11907266|SGD_REF: S000071517	systematic mutation set	null		S288C	respiratory growth: absent		glycerol carbon source
RIP1	Hinter::mitochondrial	0.601	0	PMID: 1657998|SGD_REF: S000116103	classical genetics	null	rip1-181HR		respiratory growth: absent
RIP1	Hinter::mitochondrial	0.601	0	PMID: 1657998|SGD_REF: S000116103	classical genetics	null	rip1-180CS		respiratory growth: absent
RIP1	Hinter::mitochondrial	0.601	0	PMID: 1657998|SGD_REF: S000116103	classical genetics	null	rip1-178CS		respiratory growth: absent
RIP1	Hinter::mitochondrial	0.601	0	PMID: 1657998|SGD_REF: S000116103	classical genetics	null	rip1-164CS		respiratory growth: absent
RIP1	Hinter::mitochondrial	0.601	0	PMID: 1657998|SGD_REF: S000116103	classical genetics	null	rip1-161HR		respiratory growth: absent
RIP1	Hinter::mitochondrial	0.601	0	PMID: 1657998|SGD_REF: S000116103	classical genetics	null	rip1-159CS		respiratory growth: absent
RIP1	Hinter::mitochondrial	0.601	0	PMID: 12134146|SGD_REF: S000072525	homozygous diploid, competitive growth (quantitative homozygous diploid fitness profiles)	null		S288C	respiratory growth: decreased rate		glycerol, ethanol, lactate medium
RIP1	Hinter::mitochondrial	0.601	0	SGD_REF: S000072608	homozygous diploid, competitive growth (quantitative homozygous diploid fitness profiles)	null		S288C	respiratory growth: decreased rate		glycerol, ethanol, lactate medium
SOD2	Hinter::mitochondrial	0.601	0.588	PMID: 11907266|SGD_REF: S000071517	systematic mutation set	null		S288C	respiratory growth: absent		glycerol carbon source
SOD2	Hinter::mitochondrial	0.601	0.588	PMID: 12134146|SGD_REF: S000072525	homozygous diploid, competitive growth (quantitative homozygous diploid fitness profiles)	null		S288C	respiratory growth: decreased rate		glycerol, ethanol, lactate medium
SOD2	Hinter::mitochondrial	0.601	0.588	SGD_REF: S000072608	homozygous diploid, competitive growth (quantitative homozygous diploid fitness profiles)	null		S288C	respiratory growth: decreased rate		glycerol, ethanol, lactate medium
SOD2	Hinter::mitochondrial	0.601	0.588	PMID: 18757807|SGD_REF: S000127674	classical genetics	null		Other	respiratory metabolism: decreased	acetylsalicylic acid	non-fermentable carbon source (ethanol)	decreased oxygen consumption relative to wild type in the presence of aspirin
SSQ1	Hinter::mitochondrial	0.601	0	PMID: 19751518|SGD_REF: S000131621	systematic mutation set (screen performed using the MATalpha deletion collection)	null		S288C	respiratory growth: absent		glycerol carbon source
SSQ1	Hinter::mitochondrial	0.601	0	PMID: 11907266|SGD_REF: S000071517	systematic mutation set	null		S288C	respiratory growth: absent		glycerol carbon source
SSQ1	Hinter::mitochondrial	0.601	0	PMID: 12134146|SGD_REF: S000072525	homozygous diploid, competitive growth (quantitative homozygous diploid fitness profiles)	null		S288C	respiratory growth: decreased rate		glycerol, ethanol, lactate medium
SSQ1	Hinter::mitochondrial	0.601	0	SGD_REF: S000072608	homozygous diploid, competitive growth (quantitative homozygous diploid fitness profiles)	null		S288C	respiratory growth: decreased rate		glycerol, ethanol, lactate medium
YFH1	Hinter::mitochondrial	0.601	0	PMID: 9271239|SGD_REF: S000058178	classical genetics	null		CEN.PK	respiratory growth: absent			loss of mitochondrial DNA
YFH1	Hinter::mitochondrial	0.601	0	PMID: 9180083|SGD_REF: S000049863	classical genetics	null		W303	respiratory growth: absent			loss of mitochondrial DNA prevents growth on non-fermentable carbon sources
YFH1	Hinter::mitochondrial	0.601	0	PMID: 9241271|SGD_REF: S000044796	classical genetics	null		Other	respiratory growth: absent			loss of mitochondrial DNA prevents growth on non-fermentable carbon sources
YFH1	Hinter::mitochondrial	0.601	0	PMID: 9241271|SGD_REF: S000044796	classical genetics	reduction of function	yfh1-I130F (I130F, C-terminal domain)	Other	respiratory growth: decreased rate
AAT1	ND under our simulation conditions *			PMID: 12134146|SGD_REF: S000072525	homozygous diploid, competitive growth (quantitative homozygous diploid fitness profiles)	null		S288C	respiratory growth: decreased rate		glycerol, ethanol, lactate medium
AAT1	ND under our simulation conditions *			SGD_REF: S000072608	homozygous diploid, competitive growth (quantitative homozygous diploid fitness profiles)	null		S288C	respiratory growth: decreased rate		glycerol, ethanol, lactate medium
AFT1	ND under our simulation conditions *			PMID: 11907266|SGD_REF: S000071517	systematic mutation set	null		S288C	respiratory growth: absent		glycerol carbon source
AFT1	ND under our simulation conditions *			PMID: 19751518|SGD_REF: S000131621	systematic mutation set (screen performed using the MATalpha deletion collection)	null		S288C	respiratory growth: absent		glycerol carbon source
AFT1	ND under our simulation conditions *			PMID: 12134146|SGD_REF: S000072525	homozygous diploid, competitive growth (quantitative homozygous diploid fitness profiles)	null		S288C	respiratory growth: decreased rate		glycerol, ethanol, lactate medium
AFT1	ND under our simulation conditions *			SGD_REF: S000072608	homozygous diploid, competitive growth (quantitative homozygous diploid fitness profiles)	null		S288C	respiratory growth: decreased rate		glycerol, ethanol, lactate medium
CCC2	ND under our simulation conditions *			PMID: 19751518|SGD_REF: S000131621	systematic mutation set (screen performed using the MATalpha deletion collection)	null		S288C	respiratory growth: absent		glycerol carbon source
CCC2	ND under our simulation conditions *			PMID: 11907266|SGD_REF: S000071517	systematic mutation set	null		S288C	respiratory growth: absent		glycerol carbon source
CCC2	ND under our simulation conditions *			PMID: 12134146|SGD_REF: S000072525	homozygous diploid, competitive growth (quantitative homozygous diploid fitness profiles)	null		S288C	respiratory growth: decreased rate		glycerol, ethanol, lactate medium
CCC2	ND under our simulation conditions *			SGD_REF: S000072608	homozygous diploid, competitive growth (quantitative homozygous diploid fitness profiles)	null		S288C	respiratory growth: decreased rate		glycerol, ethanol, lactate medium
CIT1	ND under our simulation conditions *			PMID: 19300474|SGD_REF: S000129658	large-scale survey	null		S288C	respiratory growth: absent		nonfermentable carbon source (2% glycerol)
CIT1	ND under our simulation conditions *			PMID: 12134146|SGD_REF: S000072525	homozygous diploid, competitive growth (quantitative homozygous diploid fitness profiles)	null		S288C	respiratory growth: decreased rate		glycerol, ethanol, lactate medium
CIT1	ND under our simulation conditions *			SGD_REF: S000072608	homozygous diploid, competitive growth (quantitative homozygous diploid fitness profiles)	null		S288C	respiratory growth: decreased rate		glycerol, ethanol, lactate medium
COX5A	ND under our simulation conditions *			PMID: 11907266|SGD_REF: S000071517	systematic mutation set	null		S288C	respiratory growth: absent		glycerol carbon source
COX5A	ND under our simulation conditions *			PMID: 19751518|SGD_REF: S000131621	systematic mutation set (screen performed using the MATalpha deletion collection)	null		S288C	respiratory growth: absent		glycerol carbon source
COX5A	ND under our simulation conditions *			PMID: 12134146|SGD_REF: S000072525	homozygous diploid, competitive growth (quantitative homozygous diploid fitness profiles)	null		S288C	respiratory growth: decreased rate		glycerol, ethanol, lactate medium
COX5A	ND under our simulation conditions *			SGD_REF: S000072608	homozygous diploid, competitive growth (quantitative homozygous diploid fitness profiles)	null		S288C	respiratory growth: decreased rate		glycerol, ethanol, lactate medium
FBP1	ND under our simulation conditions *			PMID: 11907266|SGD_REF: S000071517	systematic mutation set	null		S288C	respiratory growth: absent		glycerol carbon source
FBP1	ND under our simulation conditions *			PMID: 12134146|SGD_REF: S000072525	homozygous diploid, competitive growth (quantitative homozygous diploid fitness profiles)	null		S288C	respiratory growth: decreased rate		glycerol, ethanol, lactate medium
FBP1	ND under our simulation conditions *			SGD_REF: S000072608	homozygous diploid, competitive growth (quantitative homozygous diploid fitness profiles)	null		S288C	respiratory growth: decreased rate		glycerol, ethanol, lactate medium
FBP1	ND under our simulation conditions *			PMID: 16199065|SGD_REF: S000086801	classical genetics	null		Other	respiratory metabolism: decreased			impaired growth on non-fermentable carbon source
FET3	ND under our simulation conditions *			PMID: 11907266|SGD_REF: S000071517	systematic mutation set	null		S288C	respiratory growth: absent		glycerol carbon source
FET3	ND under our simulation conditions *			PMID: 12134146|SGD_REF: S000072525	homozygous diploid, competitive growth (quantitative homozygous diploid fitness profiles)	null		S288C	respiratory growth: decreased rate		glycerol, ethanol, lactate medium
FET3	ND under our simulation conditions *			SGD_REF: S000072608	homozygous diploid, competitive growth (quantitative homozygous diploid fitness profiles)	null		S288C	respiratory growth: decreased rate		glycerol, ethanol, lactate medium
FTR1	ND under our simulation conditions *			PMID: 19751518|SGD_REF: S000131621	systematic mutation set (screen performed using the MATalpha deletion collection)	null		S288C	respiratory growth: absent		glycerol carbon source
FTR1	ND under our simulation conditions *			PMID: 11907266|SGD_REF: S000071517	systematic mutation set	null		S288C	respiratory growth: absent		glycerol carbon source
FTR1	ND under our simulation conditions *			PMID: 12134146|SGD_REF: S000072525	homozygous diploid, competitive growth (quantitative homozygous diploid fitness profiles)	null		S288C	respiratory growth: decreased rate		glycerol, ethanol, lactate medium
FTR1	ND under our simulation conditions *			SGD_REF: S000072608	homozygous diploid, competitive growth (quantitative homozygous diploid fitness profiles)	null		S288C	respiratory growth: decreased rate		glycerol, ethanol, lactate medium
FUM1	ND under our simulation conditions *			PMID: 19751518|SGD_REF: S000131621	systematic mutation set (screen performed using the MATalpha deletion collection)	null		S288C	respiratory growth: absent		glycerol carbon source
FUM1	ND under our simulation conditions *			PMID: 11907266|SGD_REF: S000071517	systematic mutation set	null		S288C	respiratory growth: absent		glycerol carbon source
FUM1	ND under our simulation conditions *			PMID: 19300474|SGD_REF: S000129658	large-scale survey	null		S288C	respiratory growth: absent		nonfermentable carbon source (2% glycerol)
FUM1	ND under our simulation conditions *			PMID: 12134146|SGD_REF: S000072525	homozygous diploid, competitive growth (quantitative homozygous diploid fitness profiles)	null		S288C	respiratory growth: decreased rate		glycerol, ethanol, lactate medium
FUM1	ND under our simulation conditions *			SGD_REF: S000072608	homozygous diploid, competitive growth (quantitative homozygous diploid fitness profiles)	null		S288C	respiratory growth: decreased rate		glycerol, ethanol, lactate medium
GDH1	ND under our simulation conditions *			PMID: 19751518|SGD_REF: S000131621	systematic mutation set (screen performed using the MATalpha deletion collection)	null		S288C	respiratory growth: absent		glycerol carbon source
GGC1	ND under our simulation conditions *			PMID: 11907266|SGD_REF: S000071517	systematic mutation set	null		S288C	respiratory growth: absent		glycerol carbon source
GGC1	ND under our simulation conditions *			PMID: 12134146|SGD_REF: S000072525	homozygous diploid, competitive growth (quantitative homozygous diploid fitness profiles)	null		S288C	respiratory growth: decreased rate		glycerol, ethanol, lactate medium
GGC1	ND under our simulation conditions *			SGD_REF: S000072608	homozygous diploid, competitive growth (quantitative homozygous diploid fitness profiles)	null		S288C	respiratory growth: decreased rate		glycerol, ethanol, lactate medium
GSH1	ND under our simulation conditions *			PMID: 11907266|SGD_REF: S000071517	systematic mutation set	null		S288C	respiratory growth: absent		glycerol carbon source
IDH2	ND under our simulation conditions *			PMID: 1939242|SGD_REF: S000044854	classical genetics	null		Other	respiratory growth: decreased rate		nonfermentable carbon sources (glycerol or lactate in rich or semisynthetic medium)
IDH2	ND under our simulation conditions *			PMID: 12134146|SGD_REF: S000072525	homozygous diploid, competitive growth (quantitative homozygous diploid fitness profiles)	null		S288C	respiratory growth: decreased rate		glycerol, ethanol, lactate medium
IDH2	ND under our simulation conditions *			SGD_REF: S000072608	homozygous diploid, competitive growth (quantitative homozygous diploid fitness profiles)	null		S288C	respiratory growth: decreased rate		glycerol, ethanol, lactate medium
IDH2	ND under our simulation conditions *			PMID: 11714283|SGD_REF: S000068884	classical genetics	reduction of function	idh2-Y142A (mutation in putative catalytic site)	Other	respiratory growth: decreased rate		nonfermentable carbon source (2% ethanol)
LSC1	ND under our simulation conditions *			PMID: 19300474|SGD_REF: S000129658	large-scale survey	null		S288C	respiratory growth: decreased rate		nonfermentable carbon source (2% glycerol)
MDH1	ND under our simulation conditions *			PMID: 3312168|SGD_REF: S000063976	classical genetics	null		Other	respiratory growth: absent		minimal medium, glycerol plus lactate carbon source
MDH1	ND under our simulation conditions *			PMID: 3312168|SGD_REF: S000063976	classical genetics	null		Other	respiratory growth: absent		rich medium, acetate carbon source
MDH1	ND under our simulation conditions *			PMID: 12134146|SGD_REF: S000072525	homozygous diploid, competitive growth (quantitative homozygous diploid fitness profiles)	null		S288C	respiratory growth: decreased rate		glycerol, ethanol, lactate medium
MDH1	ND under our simulation conditions *			SGD_REF: S000072608	homozygous diploid, competitive growth (quantitative homozygous diploid fitness profiles)	null		S288C	respiratory growth: decreased rate		glycerol, ethanol, lactate medium
MLS1	ND under our simulation conditions *			PMID: 12134146|SGD_REF: S000072525	homozygous diploid, competitive growth (quantitative homozygous diploid fitness profiles)	null		S288C	respiratory growth: decreased rate		glycerol, ethanol, lactate medium
MLS1	ND under our simulation conditions *			SGD_REF: S000072608	homozygous diploid, competitive growth (quantitative homozygous diploid fitness profiles)	null		S288C	respiratory growth: decreased rate		glycerol, ethanol, lactate medium
PDA1	ND under our simulation conditions *			PMID: 12134146|SGD_REF: S000072525	homozygous diploid, competitive growth (quantitative homozygous diploid fitness profiles)	null		S288C	respiratory growth: decreased rate		glycerol, ethanol, lactate medium
PDA1	ND under our simulation conditions *			SGD_REF: S000072608	homozygous diploid, competitive growth (quantitative homozygous diploid fitness profiles)	null		S288C	respiratory growth: decreased rate		glycerol, ethanol, lactate medium
PDX3	ND under our simulation conditions *			PMID: 12134146|SGD_REF: S000072525	homozygous diploid, competitive growth (quantitative homozygous diploid fitness profiles)	null		S288C	respiratory growth: decreased rate		glycerol, ethanol, lactate medium
PDX3	ND under our simulation conditions *			SGD_REF: S000072608	homozygous diploid, competitive growth (quantitative homozygous diploid fitness profiles)	null		S288C	respiratory growth: decreased rate		glycerol, ethanol, lactate medium
PFK2	ND under our simulation conditions *			PMID: 11221662|SGD_REF: S000116128	classical genetics	reduction of function	PFK2atp (ATP-insensitive allele)	Other	respiratory growth: decreased rate		glycerol-ethanol medium
PHO2	ND under our simulation conditions *			PMID: 12134146|SGD_REF: S000072525	homozygous diploid, competitive growth (quantitative homozygous diploid fitness profiles)	null		S288C	respiratory growth: decreased rate		glycerol, ethanol, lactate medium
PHO2	ND under our simulation conditions *			SGD_REF: S000072608	homozygous diploid, competitive growth (quantitative homozygous diploid fitness profiles)	null		S288C	respiratory growth: decreased rate		glycerol, ethanol, lactate medium
PHO4	ND under our simulation conditions *			PMID: 12134146|SGD_REF: S000072525	homozygous diploid, competitive growth (quantitative homozygous diploid fitness profiles)	null		S288C	respiratory growth: decreased rate		glycerol, ethanol, lactate medium
PHO4	ND under our simulation conditions *			SGD_REF: S000072608	homozygous diploid, competitive growth (quantitative homozygous diploid fitness profiles)	null		S288C	respiratory growth: decreased rate		glycerol, ethanol, lactate medium
PHO80	ND under our simulation conditions *			PMID: 11907266|SGD_REF: S000071517	systematic mutation set	null		S288C	respiratory growth: absent		glycerol carbon source
PHO80	ND under our simulation conditions *			PMID: 12134146|SGD_REF: S000072525	homozygous diploid, competitive growth (quantitative homozygous diploid fitness profiles)	null		S288C	respiratory growth: decreased rate		glycerol, ethanol, lactate medium
PHO80	ND under our simulation conditions *			SGD_REF: S000072608	homozygous diploid, competitive growth (quantitative homozygous diploid fitness profiles)	null		S288C	respiratory growth: decreased rate		glycerol, ethanol, lactate medium
PHO85	ND under our simulation conditions *			PMID: 19751518|SGD_REF: S000131621	systematic mutation set (screen performed using the MATalpha deletion collection)	null		S288C	respiratory growth: absent		glycerol carbon source
PHO85	ND under our simulation conditions *			PMID: 11907266|SGD_REF: S000071517	systematic mutation set	null		S288C	respiratory growth: decreased rate		glycerol carbon source
PHO85	ND under our simulation conditions *			PMID: 12134146|SGD_REF: S000072525	homozygous diploid, competitive growth (quantitative homozygous diploid fitness profiles)	null		S288C	respiratory growth: decreased rate		glycerol, ethanol, lactate medium
PHO85	ND under our simulation conditions *			SGD_REF: S000072608	homozygous diploid, competitive growth (quantitative homozygous diploid fitness profiles)	null		S288C	respiratory growth: decreased rate		glycerol, ethanol, lactate medium
SDH1	ND under our simulation conditions *			PMID: 19300474|SGD_REF: S000129658	large-scale survey	null		S288C	respiratory growth: absent		nonfermentable carbon source (2% glycerol)
SDH1	ND under our simulation conditions *			PMID: 11907266|SGD_REF: S000071517	systematic mutation set	null		S288C	respiratory growth: absent		glycerol carbon source
SDH1	ND under our simulation conditions *			PMID: 12134146|SGD_REF: S000072525	homozygous diploid, competitive growth (quantitative homozygous diploid fitness profiles)	null		S288C	respiratory growth: decreased rate		glycerol, ethanol, lactate medium
SDH1	ND under our simulation conditions *			SGD_REF: S000072608	homozygous diploid, competitive growth (quantitative homozygous diploid fitness profiles)	null		S288C	respiratory growth: decreased rate		glycerol, ethanol, lactate medium
SDH1	ND under our simulation conditions *			PMID: 16232921|SGD_REF: S000086932	classical genetics	null		Other	respiratory growth: decreased rate		rich medium containing glycerol as sole carbon source
SDH1	ND under our simulation conditions *			PMID: 197391|SGD_REF: S000048361	classical genetics	reduction of function		Other	respiratory growth: decreased rate		nonfermentable carbon source (YEP-2% glycerol)
SDH1	ND under our simulation conditions *			PMID: 19628817|SGD_REF: S000131003	classical genetics	null		W303	respiratory metabolism: decreased			oxygen consumption is decreased to about 20% that of wild type cells
SDH2	ND under our simulation conditions *			PMID: 19751518|SGD_REF: S000131621	systematic mutation set (screen performed using the MATalpha deletion collection)	null		S288C	respiratory growth: absent		glycerol carbon source
SDH2	ND under our simulation conditions *			PMID: 16232921|SGD_REF: S000086932	classical genetics	null		Other	respiratory growth: decreased rate		rich medium containing glycerol as sole carbon source
SDH2	ND under our simulation conditions *			PMID: 12134146|SGD_REF: S000072525	homozygous diploid, competitive growth (quantitative homozygous diploid fitness profiles)	null		S288C	respiratory growth: decreased rate		glycerol, ethanol, lactate medium
SDH2	ND under our simulation conditions *			SGD_REF: S000072608	homozygous diploid, competitive growth (quantitative homozygous diploid fitness profiles)	null		S288C	respiratory growth: decreased rate		glycerol, ethanol, lactate medium
SDH3	ND under our simulation conditions *			PMID: 16232921|SGD_REF: S000086932	classical genetics	null		Other	respiratory growth: decreased rate		rich medium containing glycerol as sole carbon source
SDH4	ND under our simulation conditions *			PMID: 11907266|SGD_REF: S000071517	systematic mutation set	null		S288C	respiratory growth: decreased rate		glycerol carbon source
SDH4	ND under our simulation conditions *			PMID: 16232921|SGD_REF: S000086932	classical genetics	null		Other	respiratory growth: decreased rate		rich medium containing glycerol as sole carbon source
SDH4	ND under our simulation conditions *			PMID: 12134146|SGD_REF: S000072525	homozygous diploid, competitive growth (quantitative homozygous diploid fitness profiles)	null		S288C	respiratory growth: decreased rate		glycerol, ethanol, lactate medium
SDH4	ND under our simulation conditions *			SGD_REF: S000072608	homozygous diploid, competitive growth (quantitative homozygous diploid fitness profiles)	null		S288C	respiratory growth: decreased rate		glycerol, ethanol, lactate medium
ADK1	Hinter::mitochondrial	0.601	0	PMID: 18433446|SGD_REF: S000126196	classical genetics	null		S288C	respiratory metabolism: increased
AAC1	Hinter::mitochondrial	0.601	0.602	PMID: 2844786|SGD_REF: S000045462	classical genetics	null		W303	respiratory growth: normal	glycerol (3%)
AAC1	Hinter::mitochondrial	0.601	0.602	PMID: 2844786|SGD_REF: S000045462	classical genetics	null		SEY6210	respiratory growth: normal	glycerol (3%)
FRE1	Hinter::mitochondrial	0.601	0.601	PMID: 7505388|SGD_REF: S000056264	classical genetics	unspecified	fre1-1		respiratory growth: normal rate		YPGE
* simulations performed with glucose as sole source of carbon

## Sheet: NitrogenSource
GENE	Element	wt	Mutant	SGD REFERENCES
DAL1	ureidoglycolate::cytoplasm	0.592	0	PMID: 4604238|SGD_REF: S000057187	classical genetics	unspecified		Other	utilization of nitrogen source: absent	allantoin
DAL2	ureidoglycolate::cytoplasm	0.592	0	PMID: 4604238|SGD_REF: S000057187	classical genetics	unspecified		Other	utilization of nitrogen source: absent	allantoin
DAL4	ureidoglycolate::cytoplasm	0.592	0	PMID: 385448|SGD_REF: S000053298	classical genetics	unspecified		Other	utilization of nitrogen source: absent	allantoin
DUR1,2	urea::cytoplasm	0.813	1	PMID: 4604238|SGD_REF: S000057187	classical genetics	unspecified		Other	utilization of nitrogen source: absent	allantoin
DUR1,2	urea::cytoplasm	0.813	1	PMID: 4604238|SGD_REF: S000057187	classical genetics	unspecified		Other	utilization of nitrogen source: absent	urea

## Sheet: Summary
Phenotype categories	consistent	not detected	not detectable under our simulation conditions	not consistent	Total
auxotrophy	18	3	0	0	21
chemical compound accumulation	33	3	4	5	45
oxidative stress resistance	13	0	13	0	26
respiratory growth	64	0	27	1	92
nitrogen source	5	0	0	0	5
Totals	133	6	44	6	189
Number of comparable conditions	145
% consistent among the comparable	91.7241
% of not detectable among the comparable	4.13793
% of not consistent among the comparable	4.13793
