# Supplementary material for: A Boolean probabilistic model of metabolic adaptation to oxygen in relation to iron homeostasis and oxidative stress
Source: BMC Syst Biol. 2011 Apr 13;5:51. doi: 10.1186/1752-0509-5-51 (PMC3094212; doi:10.1186/1752-0509-5-51)
Supplement: Additional file 4 — List of the elements of the model that are always "ON" during the simulations. [file 1752-0509-5-51-S4.TXT]

#Allantoin::extracellular
#CH3::cytoplasm
#CoA::extracellular
#Cu::extracellular
#Fe3::extracellular
#GDP::cytoplasm
#GDP::mitochondrial
#GTP::cytoplasm
#H::extracellular
#Homoserine::cytoplasm
#Lcca::cytoplasm
#NAD::cytoplasm
#O2::ext
#Pin::extracellular
#Pyridoxal::extracellular
#Pyridoxamine::extracellular
#Pyridoxine::extracellular
#SO4::extracellular
#Serine::cytoplasm
#Urea::extracellular
#Zn2::extracellular
#glucose::extracellular
#glycine::cytoplasm
#glycine::mitochondrial
#Amp::cytoplasm
