# Supplementary material for: A Boolean probabilistic model of metabolic adaptation to oxygen in relation to iron homeostasis and oxidative stress
Source: BMC Syst Biol. 2011 Apr 13;5:51. doi: 10.1186/1752-0509-5-51 (PMC3094212; doi:10.1186/1752-0509-5-51)
Supplement: Additional file 5 — The WT model implementing the first hypothesis. The WT model implementing the first hypothesis explored in "Results/Exploration of alternative hypothesis: an example of a use of the model". [file 1752-0509-5-51-S5.TXT]

% Fiona Achcar et al, 2010
%----- Transcription without TF	and traduction
#AAC1 => #AAC1 + Aac1p::cytoplasm	1
#AAT1 => #AAT1 + Aat1p::cytoplasm	1
#ACH1 => #ACH1 + Ach1p::cytoplasm	1
#ACO1 => #ACO1 + Aco1p::cytoplasm	0.01
#ACS1 => #ACS1 + Acs1p::cytoplasm	0.01
#ADH1 => #ADH1 + Adh1p::cytoplasm	1
#ADH2 => #ADH2 + Adh2p::cytoplasm	0.01
#ADK1 => #ADK1 + Adk1p::cytoplasm	1
#ADK2 => #ADK2 + Adk2p::cytoplasm	1
#ADO1 => #ADO1 + Ado1p::cytoplasm	1
#AFT1 => #AFT1 + Aft1p::cytoplasm	1
#ALD2 => #ALD2 + Ald2p::cytoplasm	0.01
#ALT1 => #ALT1 + Alt1p::cytoplasm	1
#ARH1 => #ARH1 + Arh1p::cytoplasm	1
#ASN1 => #ASN1 + Asn1p::cytoplasm	1
#ASP1 => #ASP1 + Asp1p::cytoplasm	1
#ATM1 => #ATM1 + Atm1p::cytoplasm	1
#ATP1a5 => #ATP1a5 + Atp1a5p::cytoplasm	1
#ATP710a23 => #ATP710a23 + Atp710a23p::cytoplasm	1
#ATX1 => #ATX1 + Atx1p::cytoplasm	0.01
#BUD16 => #BUD16 + Bud16p::cytoplasm	1
#CAT2 => #CAT2 + Cat2p::cytoplasm	1
#CCC1 => #CCC1 + Ccc1p::cytoplasm	1
#CCC2 => #CCC2 + Ccc2p::cytoplasm	0.01
#CCP1 => #CCP1 + Ccp1p::cytoplasm	1
#CDC19 => #CDC19 + Cdc19p::cytoplasm	1
#CFD1 => #CFD1 + Cfd1p::cytoplasm	1
#CIT1 => #CIT1 + Cit1p::cytoplasm	0.01
#CIT2 => #CIT2 + Cit2p::cytoplasm	0.01
#COX20 => #COX20 + Cox20p::cytoplasm	1
#COX5A => #COX5A + Cox5ap::cytoplasm	0.01
#COX5B => #COX5B + Cox5bp::cytoplasm	1
#CRC1 => #CRC1 + Crc1p::cytoplasm	1
#CTA1 => #CTA1 + Cta1p::cytoplasm	1
#CTP1 => #CTP1 + Ctp1p::cytoplasm	1
#CTR1 => #CTR1 + Ctr1p::cytoplasm	0.01
#CTR2 => #CTR2 + Ctr2p::cytoplasm	1
#CTT1 => #CTT1 + Ctt1p::cytoplasm	1
#CYC1 => #CYC1 + Cyc1p::cytoplasm	1
#CYC3 => #CYC3 + Cyc3p::cytoplasm	1
#CYC3 => #CYC3 + Cyc3p::cytoplasm	1
#CYC7 => #CYC7 + Cyc7p::cytoplasm	1
#CYS3 => #CYS3 + Cys3p::cytoplasm	1
#CYS4 => #CYS4 + Cys4p::cytoplasm	1
#CYT1 => #CYT1 + Cyt1p::cytoplasm	1
#CYT2 => #CYT2 + Cyt2p::cytoplasm	1
#DAL1 => #DAL1 + Dal1p::cytoplasm	1
#DAL2 => #DAL2 + Dal2p::cytoplasm	1
#DAL3 => #DAL3 + Dal3p::cytoplasm	1
#DAL4 => #DAL4 + Dal4p::cytoplasm	1
#DIC1 => #DIC1 + Dic1p::cytoplasm	1
#DUR12 => #DUR12 + Dur12p::cytoplasm	1
#DUR3 => #DUR3 + Dur3p::cytoplasm	1
#ENO1 => #ENO1 + Eno1p::cytoplasm	1
#ENO2 => #ENO2 + Eno2p::cytoplasm	1
#FAA2 => #FAA2 + Faa2p::cytoplasm	1
#FBA1 => #FBA1 + Fba1p::cytoplasm	1
#FBP1 => #FBP1 + Fbp1p::cytoplasm	0.01
#FET3 => #FET3 + Fet3p::cytoplasm	0.01
#FET4 => #FET4 + Fet4p::cytoplasm	0.01
#FET5 => #FET5 + Fet5p::cytoplasm	0.01
#FOX2 => #FOX2 + Fox2p::cytoplasm	1
#FRE1 => #FRE1 + Fre1p::cytoplasm	0.01
#FTH1 => #FTH1 + Fth1p::cytoplasm	0.01
#FTR1 => #FTR1 + Ftr1p::cytoplasm	0.01
#FUM1 => #FUM1 + Fum1p::cytoplasm	0.01
#GDH1 => #GDH1 + Gdh1p::cytoplasm	1
#GGC1 => #GGC1 + Ggc1p::cytoplasm	1
#GLN1 => #GLN1 + Gln1p::cytoplasm	1
#GLR1 => #GLR1 + Glr1p::cytoplasm	1
#GLT1 => #GLT1 + Glt1p::cytoplasm	1
#GPM1 => #GPM1 + Gpm1p::cytoplasm	1
#GPX1 => #GPX1 + Gpx1p::cytoplasm	1
#GRX3 => #GRX3 + Grx3p::cytoplasm	1
#GSH1 => #GSH1 + Gsh1p::cytoplasm	1
#GSH2 => #GSH2 + Gsh2p::cytoplasm	1
#HEM12 => #HEM12 + Hem12p::cytoplasm	1
#HEM13 => #HEM13 + Hem13p::cytoplasm	1
#HEM14 => #HEM14 + Hem14p::cytoplasm	1
#HEM15 => #HEM15 + Hem15p::cytoplasm	1
#HEM1 => #HEM1 + Hem1p::cytoplasm	1
#HEM2 => #HEM2 + Hem2p::cytoplasm	1
#HEM3 => #HEM3 + Hem3p::cytoplasm	1
#HEM4 => #HEM4 + Hem4p::cytoplasm	1
#HXK1 => #HXK1 + Hxk1p::cytoplasm	0.01
#ICL1 => #ICL1 + Icl1p::cytoplasm	0.01
#IDH1 => #IDH1 + Idh1p::cytoplasm	0.01
#IDH2 => #IDH2 + Idh2p::cytoplasm	0.01
#IDP2 => #IDP2 + Idp2p::cytoplasm	0.01
#ISA1 => #ISA1 + Isa1p::cytoplasm	1
#ISU1 => #ISU1 + Isu1p::cytoplasm	0.01
#KGD1 => #KGD1 + Kgd1p::cytoplasm	0.01
#KGD2 => #KGD2 + Kgd2p::cytoplasm	0.01
#LSC1 => #LSC1 + Lsc1p::cytoplasm	1
#LSC2 => #LSC2 + Lsc2p::cytoplasm	1
#MAC1 => #MAC1 + Mac1p::cytoplasm	1
#MAE1 => #MAE1 + Mae1p::cytoplasm	1
#MDH1 => #MDH1 + Mdh1p::cytoplasm	1
#MDH3 => #MDH3 + Mdh3p::cytoplasm	1
#MET14 => #MET14 + Met14p::cytoplasm	1
#MET16 => #MET16 + Met16p::cytoplasm	1
#MET1 => #MET1 + Met1p::cytoplasm	1
#MET22 => #MET22 + Met22p::cytoplasm	1
#MET25 => #MET25 + Met25p::cytoplasm	1
#MET2 => #MET2 + Met2p::cytoplasm	1
#MET3 => #MET3 + Met3p::cytoplasm	1
#MET5 => #MET5 + Met5p::cytoplasm	1
#MET6 => #MET6 + Met6p::cytoplasm	1
#MET8 => #MET8 + Met8p::cytoplasm	1
#MHT1 => #MHT1 + Mht1p::cytoplasm	1
#MIR1 => #MIR1 + Mir1p::cytoplasm	1
#MLS1 => #MLS1 + Mls1p::cytoplasm	0.01
#MSN5 => #MSN5 + Msn5p::cytoplasm	1
#NAR1 => #NAR1 + Nar1p::cytoplasm	1
#NBP35 => #NBP35 + Nbp35p::cytoplasm	1
#NDE1 => #NDE1 + Nde1p::cytoplasm	1
#NDI1 => #NDI1 + Ndi1p::cytoplasm	1
#NFS1 => #NFS1 + Nfs1p::cytoplasm	1
#OAC1 => #OAC1 + Oac1p::cytoplasm	1
#ODC1 => #ODC1 + Odc1p::cytoplasm	1
#OSM1 => #OSM1 + Osm1p::cytoplasm	1
#PCK1 => #PCK1 + Pck1p::cytoplasm	0.01
#PDA1 => #PDA1 + Pda1p::cytoplasm	1
#PDC1 => #PDC1 + Pdc1p::cytoplasm	1
#PDX3 => #PDX3 + Pdx3p::cytoplasm	1
#PEP4 => #PEP4 + Pep4p::cytoplasm	0.01
#PFK1 => #PFK1 + Pfk1p::cytoplasm	1
#PFK2 => #PFK2 + Pfk2p::cytoplasm	1
#PGI1 => #PGI1 + Pgi1p::cytoplasm	1
#PGK1 => #PGK1 + Pgk1p::cytoplasm	1
#PHO12 => #PHO12 + Pho12p::cytoplasm	0.01
#PHO2 => #PHO2 + Pho2p::cytoplasm	1
#PHO3 => #PHO3 + Pho3p::cytoplasm	1
#PHO4 => #PHO4 + Pho4p::cytoplasm	1
#PHO5 => #PHO5 + Pho5p::cytoplasm	0.01
#PHO80 => #PHO80 + Pho80p::cytoplasm	1
#PHO81 => #PHO81 + Pho81p::cytoplasm	0.01
#PHO84 => #PHO84 + Pho84p::cytoplasm	0.01
#PHO85 => #PHO85 + Pho85p::cytoplasm	1
#PHO89 => #PHO89 + Pho89p::cytoplasm	0.01
#PHO91 => #PHO91 + Pho91p::cytoplasm	1
#PIC2 => #PIC2 + Pic2p::cytoplasm	1
#POS5 => #POS5 + Pos5p::cytoplasm	1
#POT1 => #POT1 + Pot1p::cytoplasm	1
#POX1 => #POX1 + Pox1p::cytoplasm	1
#PPN1 => #PPN1 + Ppn1p::cytoplasm	1
#PSE1 => #PSE1 + Pse1p::cytoplasm	1
#PSE1 => #PSE1 + Pse1p::cytoplasm	1
#PYC1 => #PYC1 + Pyc1p::cytoplasm	0.01
#RIP1 => #RIP1 + Rip1p::cytoplasm	1
#ROX1 => #ROX1 + Rox1p::cytoplasm	1
#SAL1 => #SAL1 + Sal1p::cytoplasm	1
#SAH1 => #SAH1 + Sah1p::cytoplasm	1
#SAM1 => #SAM1 + Sam1p::cytoplasm	1
#SDH1 => #SDH1 + Sdh1p::cytoplasm	0.01
#SDH2 => #SDH2 + Sdh2p::cytoplasm	0.01
#SDH3 => #SDH3 + Sdh3p::cytoplasm	0.01
#SDH4 => #SDH4 + Sdh4p::cytoplasm	0.01
#SFC1 => #SFC1 + Sfc1p::cytoplasm	1
#SMF3 => #SMF3 + Smf3p::cytoplasm	0.01
#SOD1 => #SOD1 + Sod1p::cytoplasm	0.01
#SOD2 => #SOD2 + Sod2p::cytoplasm	1
#SSQ1 => #SSQ1 + Ssq1p::cytoplasm	1
#STR2 => #STR2 + Str2p::cytoplasm	1
#STR3 => #STR3 + Str3p::cytoplasm	1
#SUL1 => #SUL1 + Sul1p::cytoplasm	1
#TDH1 => #TDH1 + Tdh1p::cytoplasm	1
#TPI1 => #TPI1 + Tpi1p::cytoplasm	1
#TPN1 => #TPN1 + Tpn1p::cytoplasm	1
#UTR1 => #UTR1 + Utr1p::cytoplasm	1
#YAH1 => #YAH1 + Yah1p::cytoplasm	1
#YAT2 => #YAT2 + Yat2p::cytoplasm	1
#YFH1 => #YFH1 + Yfh1p::cytoplasm	1
#YIA6 => #YIA6 + Yia6p::cytoplasm	1
#YNK1 => #YNK1 + Ynk1p::cytoplasm	1
#ZAP1 => #ZAP1 + Zap1p::cytoplasm	0.01
#ZWF1 => #ZWF1 + Zwf1p::cytoplasm	1
#AFT2 => #AFT2 + Aft2p::cytoplasm	1
#ZRT1 => #ZRT1 + Zrt1p::cytoplasm	0.01
%----- Transcription with TF or conditional expression and translation
#ADH2 =[ethanol::cytoplasm]=> #ADH2 + Adh2p::cytoplasm	1
#ATX1 + Aft1p::nucleus => Aft1p::nucleus + #ATX1 + Atx1p::cytoplasm	1
#ATX1 + Aft2p::nucleus => Aft2p::nucleus + #ATX1 + Atx1p::cytoplasm	1
#CCC2 =[Aft1p::nucleus]=> #CCC2 + Ccc2p::cytoplasm	1
#CTR1 + Mac1p::nucleus => Mac1p::nucleus + #CTR1 + Ctr1p::cytoplasm	1
#CYC1 + Pho2p-Pho4p::nucleus => Pho2p-Pho4p::nucleus + #CYC1 + Cyc1p::cytoplasm	1
#FET3 + Aft1p::nucleus => Aft1p::nucleus + #FET3 + Fet3p::cytoplasm	1
#FET4 + Aft1p::nucleus => Aft1p::nucleus + #FET4 + Fet4p::cytoplasm	1
#FET4 + Zap1p::nucleus => Zap1p::nucleus + #FET4 + Fet4p::cytoplasm	1
#FRE1 + Aft1p::nucleus => Aft1p::nucleus + #FRE1 + Fre1p::cytoplasm	1
#FRE1 + Mac1p::nucleus => Mac1p::nucleus + #FRE1 + Fre1p::cytoplasm	1
#FTH1 + Aft2p::nucleus => Aft2p::nucleus + #FTH1 + Fth1p::cytoplasm	1
#FTR1 + Aft1p::nucleus => Aft1p::nucleus + #FTR1 + Ftr1p::cytoplasm	1
#FET5 + Aft2p::nucleus => Aft2p::nucleus + #FET5 + Fet5p::cytoplasm	1
#ICL1 =[ethanol::cytoplasm]=> #ICL1 + Icl1p::cytoplasm	1
#PHO12 + Pho2p-Pho4p::nucleus => Pho2p-Pho4p::nucleus + #PHO12 + Pho12p::cytoplasm	1
#PHO5 + Pho2p-Pho4p::nucleus => Pho2p-Pho4p::nucleus + #PHO5 + Pho5p::cytoplasm	1
#PHO81 + Pho2p-Pho4p::nucleus => Pho2p-Pho4p::nucleus + #PHO81 + Pho81p::cytoplasm	1
#PHO84 + Pho2p-Pho4p::nucleus => Pho2p-Pho4p::nucleus + #PHO84 + Pho84p::cytoplasm	1
#PHO89 + Pho2p-Pho4p::nucleus => Pho2p-Pho4p::nucleus + #PHO89 + Pho89p::cytoplasm	1
#ZAP1 =[Zap1p::nucleus]=> #ZAP1 + Zap1p::cytoplasm	1
#ZRT1 =[Zap1p::nucleus]=> #ZRT1 + Zrt1p::cytoplasm	1
#ZRT1 =[Aft1p::nucleus]=> #ZRT1 + Zrt1p::cytoplasm	1
#SMF3 =[Aft2p::nucleus]=> #SMF3 + Smf3p::cytoplasm	1
#PEP4 =[Aft2p::nucleus]=> #PEP4 + Pep4p::cytoplasm	1
#ISU1 =[Aft2p::nucleus]=> #ISU1 + Isu1p::cytoplasm	1
%%repression
Adh1p::cytoplasm + ethanol::cytoplasm => ethanol::cytoplasm	5
Ald2p::cytoplasm + glucose::cytoplasm => glucose::cytoplasm	5
Cox5bp::cytoplasm =[Rox1p::nucleus]=> _	5
Cyc7p::cytoplasm =|Rox1p::nucleus]=> _	1
Hem13p::cytoplasm =|Rox1p::nucleus]=> _	1
Icl1p::cytoplasm + glucose::cytoplasm => glucose::cytoplasm	5
Rox1p::nucleus + Fet4p::cytoplasm => Rox1p::nucleus	5
Smf3p::cytoplasm + Rox1p::nucleus => Rox1p::nucleus	5
Sod1p::cytoplasm =[glucose::cytoplasm]=> _	1
%----- Protein targeting
Aac1p::cytoplasm => Aac1p::mitochondrial	1
Ach1p::cytoplasm => Ach1p::mitochondrial	1
Aco1p::cytoplasm => Aco1p::mitochondrial	1
Adk2p::cytoplasm => Adk2p::mitochondrial	1
Arh1p::cytoplasm => Arh1p::mitochondrial	1
Atm1p::cytoplasm => Atm1p::mitochondrial	1
Atp1a5p::cytoplasm => Atp1a5p::mitochondrial	1
Atp710a23p::cytoplasm => Atp710a23p::mitochondrial	1
Cat2p::cytoplasm => Cat2p::mitochondrial	1
Ccc1p::cytoplasm => Ccc1p::vacuole	1
Ccp1p::cytoplasm => Ccp1p::mitochondrial	1
Cit1p::cytoplasm => Cit1p::mitochondrial	1
Cox20p::cytoplasm => Cox20p::mitochondrial	1
Cox5ap::cytoplasm => Cox5ap::mitochondrial	1
Cox5bp::cytoplasm => Cox5bp::mitochondrial	1
Crc1p::cytoplasm => Crc1p::mitochondrial	1
Cta1p::cytoplasm => Cta1p::mitochondrial	1
Ctp1p::cytoplasm => Ctp1p::mitochondrial	1
Ctr2p::cytoplasm => Ctr2p::vacuole	1
Cyc1p::cytoplasm => Cyc1p::mitochondrial	1
Cyc3p::cytoplasm => Cyc3p::mitochondrial	1
Cyc3p::cytoplasm => Cyc3p::mitochondrial	1
Cyt2p::cytoplasm => Cyt2p::mitochondrial	1
Dic1p::cytoplasm => Dic1p::mitochondrial	1
Fum1p::cytoplasm => Fum1p::mitochondrial	1
Ggc1p::cytoplasm => Ggc1p::mitochondrial	1
Glr1p::cytoplasm => Glr1p::mitochondrial	1
Gpx1p::cytoplasm => Gpx1p::mitochondrial	1
Grx3p::cytoplasm => Grx3p::nucleus	1
Hem14p::cytoplasm => Hem14p::mitochondrial	1
Hem15p::cytoplasm => Hem15p::mitochondrial	1
Hem1p::cytoplasm => Hem1p::mitochondrial	1
Isa1p::cytoplasm => Isa1p::mitochondrial	1
Isu1p::cytoplasm => Isu1p::mitochondrial	1
Kgd1p::cytoplasm => Kgd1p::mitochondrial	1
Kgd2p::cytoplasm => Kgd2p::mitochondrial	1
Lsc::cytoplasm => Lsc::mitochondrial	1
Mae1p::cytoplasm => Mae1p::mitochondrial	1
Mdh1p::cytoplasm => Mdh1p::mitochondrial	1
Mir1p::cytoplasm => Mir1p::mitochondrial	1
Msn5p::cytoplasm => Msn5p::nucleus	1
Nde1p::cytoplasm => Nde1p::mitochondrial	1
Ndi1p::cytoplasm => Ndi1p::mitochondrial	1
Nfs1p::cytoplasm => Nfs1p::mitochondrial	1
Oac1p::cytoplasm => Oac1p::mitochondrial	1
Odc1p::cytoplasm => Odc1p::mitochondrial	1
Osm1p::cytoplasm => Osm1p::mitochondrial	1
Pda1p::cytoplasm => Pda1p::mitochondrial	1
Pep4p::cytoplasm => Pep4p::vacuole	1
Pho12p::cytoplasm => Pho12p::extracellular	1
Pho3p::cytoplasm => Pho3p::extracellular	1
Pho5p::cytoplasm => Pho5p::extracellular	1
Pho81p::cytoplasm => Pho81p::nucleus	1
Pho91p::cytoplasm => Pho91p::vacuole	1
Pic2p::cytoplasm => Pic2p::mitochondrial	1
Pos5p::cytoplasm => Pos5p::mitochondrial	1
Ppn1p::cytoplasm => Ppn1p::vacuole	1
Pse1p::cytoplasm => Pse1p::nucleus	1
Pse1p::cytoplasm => Pse1p::nucleus	1
Sal1p::cytoplasm => Sal1p::mitochondrial	1
Sfc1p::cytoplasm => Sfc1p::mitochondrial	1
Smf3p::cytoplasm => Smf3p::vacuole	1
Sod2p::cytoplasm => Sod2p::mitochondrial	1
Ssq1p::cytoplasm => Ssq1p::mitochondrial	1
Yah1p::cytoplasm => Yah1p::mitochondrial	1
Yfh1p::cytoplasm => Yfh1p::mitochondrial	1
Yia6p::cytoplasm => Yia6p::mitochondrial	1
Zap1p::cytoplasm => Zap1p::nucleus	1
%----- GTP related reactions
#GTP::cytoplasm + #GDP::mitochondrial + #GDP::cytoplasm <=[Ggc1p::mitochondrial]=> #GTP::cytoplasm + GTP::mitochondrial + #GDP::cytoplasm + #GDP::mitochondrial	1
#GDP::cytoplasm + Atp::cytoplasm + #GTP::cytoplasm <=[Ynk1p::cytoplasm]=> #GTP::cytoplasm + Adp::cytoplasm + #GDP::cytoplasm	1
GTP::mitochondrial + Amp::mitochondrial + #GDP::mitochondrial <=[Adk2p::mitochondrial]=> #GDP::mitochondrial + Adp::mitochondrial	1
#GTP::cytoplasm + #Amp::cytoplasm + #GDP::cytoplasm <=[Adk1p::cytoplasm]=> #Amp::cytoplasm + #GTP::cytoplasm + #GDP::cytoplasm + Adp::cytoplasm	1
Atp::cytoplasm + #Amp::cytoplasm =[Adk1p::cytoplasm]=> #Amp::cytoplasm + Adp::cytoplasm	1
Atp::mitochondrial + Amp::mitochondrial =[Adk2p::mitochondrial]=> Adp::mitochondrial	1
%-- Mitochondrial Transcription and translation
#ATP689::mitochondrial => #ATP689::mitochondrial + Atp689p::mitochondrial	1
%%cytochrome B mitochondrialy encoded (gene COB)
#CYTB + #COR1 + Cyt1p-Heme::mitochondrial + #QCR2 + #QCR6 + #QCR7 + #QCR8 + #QCR9 + #QCR10 + Rip1p-FeS::mitochondrial => #CYTB + #COR1 + #QCR2 + #QCR6 + #QCR7 + #QCR8 + #QCR9 + #QCR10 + Cytbc1::mitochondrial	1
%%COX1,2,3 = mitochondrial DNA, other COX genes = nuclear DNA
#COX2 => #COX2 + Cox2p::mitochondrial	1
#COX1A13 => #COX1A13 + Cox1a13p::cytoplasm	1
Cox1a13p::cytoplasm => Cox1a13p::mitochondrial	1
%---- Reactions involving iron or phosphate as unlimited elements
#Pin::extracellular + Pho12p::extracellular => Pho12p::extracellular + Pi::extracellular + #Pin::extracellular	1
#Fe3::extracellular + Fre1p::cytoplasm + NADPH::cytoplasm => Fre1p::cytoplasm + Fe2::extracellular + #Fe3::extracellular + NADP::cytoplasm	1
#Pin::extracellular + Pho3p::extracellular => Pho3p::extracellular + Pi::extracellular + #Pin::extracellular	1
%---- Targeting of TF
Pho2p::nucleus + Pho4p::nucleus => Pho2p-Pho4p::nucleus	1
Aft1p::cytoplasm + Pse1p::nucleus => Pse1p::nucleus + Aft1p::nucleus	1
Aft2p::cytoplasm + Pse1p::nucleus => Pse1p::nucleus + Aft2p::nucleus	1
Aft1p::nucleus =[Glt1p-FeS::cytoplasm, Grx3p::nucleus]=> Aft1p::cytoplasm	10
Aft1p::nucleus =[Aco1p-FeS::cytoplasm, Grx3p::nucleus]=> Aft1p::cytoplasm	10
Aft2p::nucleus =[Glt1p-FeS::cytoplasm, Grx3p::nucleus]=> Aft2p::cytoplasm	10
Aft2p::nucleus =[Aco1p-FeS::cytoplasm, Grx3p::nucleus]=> Aft2p::cytoplasm	10
Zap1p::nucleus + #Zn2::extracellular => #Zn2::extracellular + Zap1p::cytoplasm	1
Mac1p::nucleus + #Cu::extracellular => #Cu::extracellular + Mac1p::cytoplasm	1
Mac1p::cytoplasm => Mac1p::nucleus	1
Pho2p::cytoplasm => Pho2p::nucleus	1
Pho4p::cytoplasm + Pse1p::nucleus => Pse1p::nucleus + Pho4p::nucleus	1
Rox1p::cytoplasm =[O2]=> Rox1p::nucleus	5
Rox1p::nucleus => Rox1p::cytoplasm	1
Pho4p-Pi::cytoplasm => Pho4p::cytoplasm + Pi::cytoplasm	1
Pho4p-Pi::nucleus + Msn5p::nucleus => Msn5p::nucleus + Pho4p-Pi::cytoplasm	1
Pho4p::nucleus + Pi::cytoplasm + Pho80p-Pho85p::nucleus => Pho80p-Pho85p::nucleus + Pho4p-Pi::nucleus	1
%-- Other reactions involving Pi
Pi::extracellular + #H::extracellular + Pho84p::cytoplasm => #H::extracellular + Pho84p::cytoplasm + Pi::cytoplasm + H::cytoplasm	1
Pi::extracellular + Pho89p::cytoplasm => Pho89p::cytoplasm + Pi::cytoplasm	1
Pi::cytoplasm + Pic2p::mitochondrial + Hinter::mitochondrial => Pic2p::mitochondrial + Pi::mitochondrial + H::mitochondrial	1
Pi::vacuole =[Pho91p::vacuole]=> Pi::cytoplasm	1
Pi::cytoplasm => Pi::vacuole	1
Pi::vacuole => Pin::vacuole	1
Pi2::cytoplasm => Pi::cytoplasm	1
Pin::vacuole =[Ppn1p::vacuole]=> Pi::vacuole	1
Adp::cytoplasm + Atp::mitochondrial <=[Aac1p::mitochondrial]=> Adp::mitochondrial + Atp::cytoplasm	1
Atp::cytoplasm + Pi::mitochondrial =[Sal1p::mitochondrial]=> Pi::cytoplasm + Atp::mitochondrial	1
Adp::cytoplasm + Pi::mitochondrial =[Sal1p::mitochondrial]=> Pi::cytoplasm + Adp::mitochondrial	1
Pi::cytoplasm + Mir1p::mitochondrial <=> Mir1p::mitochondrial + Pi::mitochondrial	1
Atp::mitochondrial => Adp::mitochondrial + Pi::mitochondrial	1
%%-- hypothese FePi
Pi::cytoplasm =[Mir1p_ox::mitochondrial]=> Pi::mitochondrial	1
Mir1p::mitochondrial + O2m::mitochondrial => O2m::mitochondrial + Mir1p_ox::mitochondrial	0.05
Mir1p::mitochondrial + Ot::mitochondrial => Ot::mitochondrial + Mir1p_ox::mitochondrial	0.05
Mir1p::mitochondrial =[Mir1p_ox::mitochondrial]=> _	10
Fe::mitochondrial + Pi::mitochondrial => FePi::mitochondrial	25
Fe2::mitochondrial + Pi::mitochondrial => FePi::mitochondrial	25
Fe3::mitochondrial + Pi::mitochondrial => FePi::mitochondrial	25
FePi::mitochondrial + Fe::mitochondrial => FePi::mitochondrial	25
FePi::mitochondrial + Fe2::mitochondrial => FePi::mitochondrial	25
FePi::mitochondrial + Fe3::mitochondrial => FePi::mitochondrial	25
FePi::mitochondrial + Pi::mitochondrial => FePi::mitochondrial	75
FePi::mitochondrial =[X]=> Fe::mitochondrial + Pi::mitochondrial	1000
FePi::mitochondrial =[X]=> Fe2::mitochondrial + Pi::mitochondrial	1000
FePi::mitochondrial =[X]=> Fe3::mitochondrial + Pi::mitochondrial	1000
H2O2::mitochondrial => Ot::mitochondrial	0.01
#X => #X + X	1
X => _	0.01
%-- Other reactions involving iron
Fe3::cytoplasm => Fe3::mitochondrial	1
Fe2::cytoplasm + Ccc1p::vacuole => Ccc1p::vacuole + Fe2::vacuole	1
Fe2::extracellular + Ftr1p-Fet3p-cu::cytoplasm + O2 => Ftr1p-Fet3p-cu::cytoplasm + Fe3::cytoplasm	1
Fe2::vacuole + Smf3p::vacuole => Smf3p::vacuole + Fe2::cytoplasm	1
Fe2::extracellular + Fet4p::cytoplasm => Fet4p::cytoplasm + Fe2::cytoplasm	0.1
Fe2::cytoplasm => Fe2::mitochondrial	1
Fe2::vacuole =[Fet5p-Fth1p-cu::vacuole]=> Fe3::cytoplasm	1
%-- Reactions involving	copper and zinc
Cu2::vacuole + Ctr2p::vacuole => Ctr2p::vacuole + Cu2::cytoplasm	1
Cu::cytoplasm + Ccc2p::cytoplasm + Atx1p::cytoplasm => Atx1p::cytoplasm + Ccc2p-cu::cytoplasm	1
Cu2::cytoplasm => Cu2::vacuole	1
#Cu::extracellular + Fet4p::cytoplasm => Fet4p::cytoplasm + Cu2::cytoplasm + #Cu::extracellular	0.1
#Cu::extracellular + Ctr1p::cytoplasm => Ctr1p::cytoplasm + Cu::cytoplasm + #Cu::extracellular	1
#Zn2::extracellular =[Fet4p::cytoplasm]=> #Zn2::extracellular + Zn2::cytoplasm	0.1
#Zn2::extracellular =[Zrt1p::cytoplasm]=> #Zn2::extracellular + Zn2::cytoplasm	1
Sod1p::cytoplasm + Cu::cytoplasm + Zn2::cytoplasm => Sod1p-Cu-Zn::cytoplasm	1
Hem2p::cytoplasm + Zn2::cytoplasm => Hem2p-Zn::cytoplasm	1
Adh1p::cytoplasm + Zn2::cytoplasm => Adh1p-Zn::cytoplasm	1
%--- Complexes assembly
Lsc2p::cytoplasm + Lsc1p::cytoplasm => Lsc::cytoplasm	1
Idh1p::cytoplasm + Idh2p::cytoplasm => Idh::mitochondrial	1
Pfk1p::cytoplasm + Pfk2p::cytoplasm => Pfk::cytoplasm	1
Eno1p::cytoplasm + Eno2p::cytoplasm => Eno::cytoplasm	1
Cox1a13p::mitochondrial + Cox5ap::mitochondrial + Cox2p::mitochondrial + Cyc1p-Heme::mitochondrial + Cox20p::mitochondrial + Cu::cytoplasm => Cox20p::mitochondrial + Cox::mitochondrial	1
Cox1a13p::mitochondrial + Cox5bp::mitochondrial + Cox2p::mitochondrial + Cyc1p-Heme::mitochondrial + Cox20p::mitochondrial + Cu::cytoplasm => Cox20p::mitochondrial + Cox::mitochondrial	1
Sdh4p::cytoplasm + Heme::mitochondrial => Sdh4p-Heme::mitochondrial + Heme::mitochondrial	1
Sdh1p::cytoplasm + Sdh2p::cytoplasm + Sdh3p::cytoplasm + Sdh4p-Heme::mitochondrial + Isu1p-FeS::mitochondrial =[Ssq1p::mitochondrial]=> Sdh::mitochondrial + Isu1p-FeS::mitochondrial	1
Sdh1p::cytoplasm + Sdh2p::cytoplasm + Sdh3p::cytoplasm + Sdh4p-Heme::mitochondrial + Isa1p-FeS::mitochondrial => Sdh::mitochondrial + Isa1p-FeS::mitochondrial	1
Ftr1p::cytoplasm + Fet3p::cytoplasm => Ftr1p-Fet3p::cytoplasm	1
Ftr1p-Fet3p::cytoplasm + Ccc2p-cu::cytoplasm => Ftr1p-Fet3p-cu::cytoplasm + Ccc2p::cytoplasm	1
Fet5p-Fth1p::cytoplasm + Ccc2p-cu::cytoplasm => Fet5p-Fth1p-cu::cytoplasm + Ccc2p::cytoplasm	1
Ftr1p-Fet3p-cu::cytoplasm + Fe3::cytoplasm => Fe3::cytoplasm + Ftr1p-Fet3p-cu::vacuole	1
Ftr1p-Fet3p-cu::vacuole + Pep4p::vacuole => Pep4p::vacuole	1
Fet5p-Fth1p-cu::cytoplasm => Fet5p-Fth1p-cu::vacuole	1
Fet5p::cytoplasm + Fth1p::cytoplasm => Fet5p-Fth1p::cytoplasm	1
Pho80p-Pho85p-i::nucleus + Pi::cytoplasm => Pi::cytoplasm + Pho80p-Pho85p::nucleus	1
Pho80p-Pho85p::nucleus + Pho81p::nucleus => Pho81p::nucleus + Pho80p-Pho85p-i::nucleus	1
Pho80p-Pho85p::cytoplasm => Pho80p-Pho85p::nucleus	1
Pho80p::cytoplasm + Pho85p::cytoplasm => Pho80p-Pho85p::cytoplasm	1
Cyc1p::mitochondrial + Heme::mitochondrial + Cyc3p::mitochondrial => Cyc3p::mitochondrial + Cyc1p-Heme::mitochondrial + Heme::mitochondrial	1
Atp689p::mitochondrial + Atp1a5p::mitochondrial + Atp710a23p::mitochondrial => Atpsynthase::mitochondrial	1
%---- Heme synthesis
Hem1p::mitochondrial + PLP::mitochondrial => Hem1p-PLP::mitochondrial + PLP::mitochondrial	1
succinylCoA::mitochondrial + #glycine::mitochondrial + Hem1p-PLP::mitochondrial + Hem2p-Zn::cytoplasm + Hem3p::cytoplasm + Hem4p::cytoplasm => Hem1p-PLP::mitochondrial + Hem2p-Zn::cytoplasm + Hem3p::cytoplasm + Hem4p::cytoplasm + #glycine::mitochondrial + CoA::mitochondrial + NH3::cytoplasm + uroporphyrinogen::cytoplasm	1
uroporphyrinogen::cytoplasm + O2 =[Hem12p::cytoplasm, Hem13p::cytoplasm, Hem14p::mitochondrial]=> H2O2::mitochondrial + ProtoporphyrinIX::mitochondrial	1
ProtoporphyrinIX::mitochondrial + Fe2::mitochondrial =[Hem15p::mitochondrial]=> Heme::mitochondrial	1
%% assembly of Heme to apohemoproteins
Cyt1p::cytoplasm + Heme::mitochondrial =[Cyt2p::mitochondrial]=> Cyt1p-Heme::mitochondrial + Heme::mitochondrial	1
Cyc1p::cytoplasm + Heme::mitochondrial =[Cyc3p::mitochondrial]=> FerriC::mitochondrial + Heme::mitochondrial	1
Cyc7p::cytoplasm + Heme::mitochondrial =[Cyc3p::mitochondrial]=> FerriC::mitochondrial + Heme::mitochondrial	1
Heme::mitochondrial => Heme::mitochondrial + Heme::cytoplasm	1
Ctt1p::cytoplasm + Heme::cytoplasm => Ctt1p-Heme::cytoplasm + Heme::cytoplasm	1
Cta1p::mitochondrial + Heme::mitochondrial => Cta1p-Heme::mitochondrial + Heme::mitochondrial	1
Ccp1p::mitochondrial + Heme::mitochondrial => Ccp1p-Heme::mitochondrial + Heme::mitochondrial	1
%---- Siroheme synthesis
uroporphyrinogen::cytoplasm + SAMethionine::cytoplasm =[Met1p::cytoplasm]=> precorrin2::cytoplasm + SAHomocysteine::cytoplasm	1
precorrin2::cytoplasm + Fe2::cytoplasm + #NAD::cytoplasm =[Met8p::cytoplasm]=> #NAD::cytoplasm + siroheme::cytoplasm + NADH::cytoplasm	1
%---- Sulfur metabolism
#SO4::extracellular =[Sul1p::cytoplasm]=> #SO4::extracellular + SO4::cytoplasm	1
SO4::cytoplasm =[Met3p::cytoplasm]=> APS::cytoplasm	1
APS::cytoplasm =[Met14p::cytoplasm]=> PAPS::cytoplasm	1
PAPS::cytoplasm + NADPH::cytoplasm =[Met16p::cytoplasm]=> PAP::cytoplasm + NADP::cytoplasm + SO3::cytoplasm	1
PAP::cytoplasm + #Amp::cytoplasm =[Met22p::cytoplasm]=> #Amp::cytoplasm + Pi::cytoplasm	1
Met5p::cytoplasm + siroheme::cytoplasm => Met5p-siroheme::cytoplasm + siroheme::cytoplasm	1
Met5p-siroheme::cytoplasm + FeS::cytoplasm =[Nar1p::cytoplasm, Cfd1-Nbp35::cytoplasm]=> Met5p-siroheme::cytoplasm + Met5p-siroheme-FeS::cytoplasm + FeS::cytoplasm	1
SO3::cytoplasm + NADPH::cytoplasm =[Met5p-siroheme-FeS::cytoplasm]=> NADP::cytoplasm + S::cytoplasm	1
%% Homocysteine biosynthesis
#Homoserine::cytoplasm + acetylCoA::cytoplasm =[Met2p::cytoplasm]=> #Homoserine::cytoplasm + OAHomoserine::cytoplasm + CoA::cytoplasm	1
Met25p::cytoplasm + PLP::cytoplasm => Met25p-PLP::cytoplasm + PLP::cytoplasm	1
OAHomoserine::cytoplasm + S::cytoplasm =[Met25p-PLP::cytoplasm]=> Homocysteine::cytoplasm + acetate::cytoplasm	1
SAHomocysteine::cytoplasm =[Sah1p::cytoplasm]=> Homocysteine::cytoplasm + Adenosine::cytoplasm	1
Homocysteine::cytoplasm + SAMethionine::cytoplasm =[Mht1p::cytoplasm]=> SAHomocysteine::cytoplasm + Methionine::cytoplasm	1
%% Cysteine biosynthesis from homocysteine
Cys4p::cytoplasm + PLP::cytoplasm => Cys4p-PLP::cytoplasm + PLP::cytoplasm	1
Homocysteine::cytoplasm + #Serine::cytoplasm =[Cys4p-PLP::cytoplasm]=> #Serine::cytoplasm + Cystathionine::cytoplasm	1
Cys3p::cytoplasm + PLP::cytoplasm => Cys3p-PLP::cytoplasm + PLP::cytoplasm	1
Cystathionine::cytoplasm =[Cys3p-PLP::cytoplasm]=> Cysteine::cytoplasm + Oxobutanoate::cytoplasm + NH3::cytoplasm	1
%% Homocysteine and cysteine interconversion
Str2p::cytoplasm + PLP::cytoplasm => Str2p-PLP::cytoplasm + PLP::cytoplasm	1
Cysteine::cytoplasm + OAHomoserine::cytoplasm =[Str2p-PLP::cytoplasm]=> acetate::cytoplasm + Cystathionine::cytoplasm	1
Cystathionine::cytoplasm =[Str3p::cytoplasm]=> Homocysteine::cytoplasm + pyruvate::cytoplasm + NH3::cytoplasm	1
%% Methionine biosynthesis
Homocysteine::cytoplasm + #CH3::cytoplasm =[Met6p::cytoplasm]=> #CH3::cytoplasm + Methionine::cytoplasm	1
%% Methionine and cysteine interconversion
Methionine::cytoplasm =[Sam1p::cytoplasm]=> SAMethionine::cytoplasm	1
SAMethionine::cytoplasm + #CH3::cytoplasm => #CH3::cytoplasm + Adenosine::cytoplasm + Homocysteine::cytoplasm	1
Adenosine::cytoplasm + Atp::cytoplasm + #Amp::cytoplasm =[Ado1p::cytoplasm]=> #Amp::cytoplasm + Adp::cytoplasm	1
Cysteine::cytoplasm => Cysteine::mitochondrial + Cysteine::cytoplasm	1
%% Glutathione biosynthesis
glutamate::cytoplasm + Cysteine::cytoplasm =[Gsh1p::cytoplasm]=> GlutamineCysteine::cytoplasm	1
#glycine::cytoplasm + GlutamineCysteine::cytoplasm =[Gsh2p::cytoplasm]=> #glycine::cytoplasm + Rglutathione::cytoplasm	1
Rglutathione::cytoplasm => Rglutathione::mitochondrial	0.1
%---- PLP biosynthesis
#Pyridoxine::extracellular =[Tpn1p::cytoplasm]=> #Pyridoxine::extracellular + Pyridoxine::cytoplasm	1
#Pyridoxamine::extracellular =[Tpn1p::cytoplasm]=> #Pyridoxamine::extracellular + Pyridoxamine::cytoplasm	1
#Pyridoxal::extracellular =[Tpn1p::cytoplasm]=> #Pyridoxal::extracellular + Pyridoxal::cytoplasm	1
Pyridoxal::cytoplasm =[Bud16p::cytoplasm]=> PLP::cytoplasm	1
Pyridoxine::cytoplasm =[Bud16p::cytoplasm]=> PyridoxinePi::cytoplasm	1
Pyridoxamine::cytoplasm =[Bud16p::cytoplasm]=> PyridoxaminePi::cytoplasm	1
PyridoxinePi::cytoplasm + O2 =[Pdx3p::cytoplasm]=> PLP::cytoplasm + H2O2::cytoplasm	1
PyridoxaminePi::cytoplasm + O2 =[Pdx3p::cytoplasm]=> PLP::cytoplasm + H2O2::cytoplasm + NH3::cytoplasm	1
PLP::cytoplasm => PLP::cytoplasm + PLP::mitochondrial	1
%---- Iron-sulfur clusters synthesis and utilization
%%Synthesis
Nfs1p::mitochondrial + PLP::mitochondrial => Nfs1p-PLP::mitochondrial + PLP::mitochondrial	1
Cysteine::mitochondrial + Isu1p::mitochondrial =[Nfs1p-PLP::mitochondrial]=> Alanine::mitochondrial + Isu1p-S::mitochondrial	1
Fe2::mitochondrial <=> Fe::mitochondrial	1
Fe2::cytoplasm <=> Fe::cytoplasm	1
Fe3::mitochondrial <=> Fe::mitochondrial	1
Fe3::cytoplasm <=> Fe::cytoplasm	1
Yfh1p::mitochondrial + Fe::mitochondrial => Yfh1p-Fe::mitochondrial	1
Yah1p-FeS::mitochondrial + NADPH::mitochondrial + Yfh1p-Fe::mitochondrial + Isu1p-S::mitochondrial =[Arh1p::mitochondrial]=> Yah1p-FeS::mitochondrial + NADP::mitochondrial + Yfh1p::mitochondrial + Isu1p-FeS::mitochondrial	1
Isu1p-FeS::mitochondrial + Isa1p::mitochondrial =[Ssq1p::mitochondrial]=> Isa1p-FeS::mitochondrial + Isu1p::mitochondrial	1
%% assembly of FeS to apoproteins
Yah1p::mitochondrial + Isu1p-FeS::mitochondrial =[Ssq1p::mitochondrial]=> Yah1p-FeS::mitochondrial + Isu1p-FeS::mitochondrial	1
Yah1p::mitochondrial + Isa1p-FeS::mitochondrial => Yah1p-FeS::mitochondrial + Isa1p-FeS::mitochondrial	1
Cfd1p::cytoplasm + Nbp35p::cytoplasm => Cfd1-Nbp35::cytoplasm	1
Aco1p::cytoplasm + FeS::cytoplasm =[Nar1p::cytoplasm, Cfd1-Nbp35::cytoplasm]=> Aco1p-FeS::cytoplasm + FeS::cytoplasm	1
Rip1p::cytoplasm + Isu1p-FeS::mitochondrial =[Ssq1p::mitochondrial]=> Rip1p-FeS::mitochondrial + Isu1p-FeS::mitochondrial	1
Rip1p::cytoplasm + Isa1p-FeS::mitochondrial => Rip1p-FeS::mitochondrial + Isa1p-FeS::mitochondrial	1
%% FeS export
Isu1p-FeS::mitochondrial => FeS::mitochondrial + Isu1p-FeS::mitochondrial	1
Isa1p-FeS::mitochondrial => FeS::mitochondrial + Isa1p-FeS::mitochondrial	1
FeS::mitochondrial + Atm1p::mitochondrial => FeS::mitochondrial + Atm1p::mitochondrial + FeS::cytoplasm	1
%---- Amino Acids degradation
Alt1p::cytoplasm => Alt1p::mitochondrial	1
Alanine::mitochondrial + aKetoglutarate::cytoplasm =[Alt1p::mitochondrial]=> glutamate::cytoplasm + pyruvate::mitochondrial	1
%---- NAD/NADH/NADP/NADPH interconversion
%% Cytoplasmic
NADH::cytoplasm + Atp::cytoplasm =[Utr1p::cytoplasm]=> Atp::cytoplasm + NADPH::cytoplasm + Adp::cytoplasm	1
#NAD::cytoplasm + Atp::cytoplasm =[Utr1p::cytoplasm]=> Atp::cytoplasm + NADP::cytoplasm + Adp::cytoplasm + #NAD::cytoplasm	1
H::cytoplasm <=> H::mitochondrial	1
%% Mitochondrial
NADH::mitochondrial + Atp::mitochondrial =[Pos5p::mitochondrial]=> NADPH::mitochondrial + Adp::mitochondrial	1
NAD::mitochondrial + Pi::mitochondrial =[Pos5p::mitochondrial]=> NADP::mitochondrial + NAD::mitochondrial	1
NADP::mitochondrial + H::mitochondrial =[Mae1p::mitochondrial]=> NADPH::mitochondrial + H::mitochondrial	1
%%NAD transport
#NAD::cytoplasm =[Yia6p::mitochondrial]=> #NAD::cytoplasm + NAD::mitochondrial	1
%---- Nitrogen metabolism
%% Allantoin and urea import
#Allantoin::extracellular =[Dal4p::cytoplasm]=> #Allantoin::extracellular + allantoin::cytoplasm	1
#Urea::extracellular =[Dur3p::cytoplasm]=> #Urea::extracellular + urea::cytoplasm	1
%% Allantoin and urea degradation
allantoin::cytoplasm =[Dal1p::cytoplasm, Dal2p::cytoplasm]=> ureidoglycolate::cytoplasm + urea::cytoplasm	1
ureidoglycolate::cytoplasm =[Dal3p::cytoplasm]=> urea::cytoplasm + glyoxylate::cytoplasm	1
urea::cytoplasm =[Dur12p::cytoplasm]=> NH3::cytoplasm	1
%% Glutamate biosynthesis
NH3::cytoplasm + glutamate::cytoplasm =[Gln1p::cytoplasm]=> glutamine::cytoplasm	1
Glt1p::cytoplasm + FeS::cytoplasm =[Nar1p::cytoplasm, Cfd1-Nbp35::cytoplasm]=> Glt1p-FeS::cytoplasm + FeS::cytoplasm	1
aKetoglutarate::cytoplasm + glutamine::cytoplasm + NADH::cytoplasm + #NAD::cytoplasm =[Glt1p-FeS::cytoplasm]=> #NAD::cytoplasm + glutamate::cytoplasm	1
aKetoglutarate::cytoplasm + NADPH::cytoplasm + NH3::cytoplasm =[Gdh1p::cytoplasm]=> NADP::cytoplasm + glutamate::cytoplasm	1
aKetoglutarate::cytoplasm + Aspartate::cytoplasm <=[Aat1p::cytoplasm]=> acidOxaloacetic::cytoplasm + glutamate::cytoplasm	1
Aspartate::cytoplasm + glutamine::cytoplasm =[Asn1p::cytoplasm]=> glutamate::cytoplasm + Asparagine::cytoplasm	1
Asparagine::cytoplasm =[Asp1p::cytoplasm]=> Aspartate::cytoplasm + NH3::cytoplasm	1
%---- ATP production
acetylCoA::cytoplasm <=[Ach1p::cytoplasm]=> acetate::cytoplasm + CoA::cytoplasm	1
acetylCoA::mitochondrial <=[Ach1p::mitochondrial]=> acetate::mitochondrial + CoA::mitochondrial	1
%% Fatty acids oxidation
Atp::cytoplasm + #Lcca::cytoplasm + CoA::cytoplasm + #Amp::cytoplasm <=[Faa2p::cytoplasm]=> #Amp::cytoplasm + Pi2::cytoplasm + acylCoA::cytoplasm + #Lcca::cytoplasm	1
acylCoA::cytoplasm + #NAD::cytoplasm + O2 =[Fox2p::cytoplasm, Pox1p::cytoplasm, Pot1p::cytoplasm]=> NADH::cytoplasm + #NAD::cytoplasm + acetylCoA::cytoplasm + H2O2::cytoplasm	1
%% Glycolysis
glucose::cytoplasm + Atp::cytoplasm =[Hxk1p::cytoplasm]=> Adp::cytoplasm + glucose6Phosphate::cytoplasm	1
glucose6Phosphate::cytoplasm =[Pgi1p::cytoplasm]=> fructose6Phosphate::cytoplasm	1
fructose6Phosphate::cytoplasm + Atp::cytoplasm =[Pfk::cytoplasm]=> fructose16biPhosphate::cytoplasm	1
fructose16biPhosphate::cytoplasm =[Fba1p::cytoplasm]=> glyceraldehyde3Phosphate::cytoplasm + diHydroxyAcetonePhosphate::cytoplasm	1
diHydroxyAcetonePhosphate::cytoplasm =[Tpi1p::cytoplasm]=> glyceraldehyde3Phosphate::cytoplasm	1
glyceraldehyde3Phosphate::cytoplasm + #NAD::cytoplasm =[Tdh1p::cytoplasm]=> NADH::cytoplasm + phosphoDglycerolphosphate3::cytoplasm + #NAD::cytoplasm	1
phosphoDglycerolphosphate3::cytoplasm + Adp::cytoplasm =[Pgk1p::cytoplasm]=> Atp::cytoplasm + phosphoglycerate3::cytoplasm	1
phosphoglycerate3::cytoplasm =[Gpm1p::cytoplasm]=> phosphoglycerate2::cytoplasm	1
phosphoglycerate2::cytoplasm =[Eno::cytoplasm]=> phosphoenolpyruvate::cytoplasm	1
phosphoenolpyruvate::cytoplasm + Adp::cytoplasm =[Cdc19p::cytoplasm]=> pyruvate::cytoplasm + Atp::cytoplasm	1
%% Neoglucogenesis
acidOxaloacetic::cytoplasm =[Pck1p::cytoplasm]=> phosphoenolpyruvate::cytoplasm	0.001
phosphoenolpyruvate::cytoplasm =[Eno::cytoplasm]=> phosphoglycerate2::cytoplasm	0.001
phosphoglycerate2::cytoplasm =[Gpm1p::cytoplasm]=> phosphoglycerate3::cytoplasm	0.001
phosphoglycerate3::cytoplasm =[Pgk1p::cytoplasm]=> phosphoDglycerolphosphate3::cytoplasm	0.001
phosphoDglycerolphosphate3::cytoplasm + NADH::cytoplasm + #NAD::cytoplasm =[Tpi1p::cytoplasm]=> glyceraldehyde3Phosphate::cytoplasm + #NAD::cytoplasm	0.001
diHydroxyAcetonePhosphate::cytoplasm + glyceraldehyde3Phosphate::cytoplasm =[Fba1p::cytoplasm]=> fructose16biPhosphate::cytoplasm	0.001
fructose16biPhosphate::cytoplasm =[Fbp1p::cytoplasm]=> fructose6Phosphate::cytoplasm + Pi::cytoplasm	0.001
fructose6Phosphate::cytoplasm =[Pgi1p::cytoplasm]=> glucose6Phosphate::cytoplasm	0.001
%% Pentose phosphate pathway
glucose6Phosphate::cytoplasm + NADP::cytoplasm =[Zwf1p::cytoplasm]=> fructose6Phosphate::cytoplasm + NADPH::cytoplasm + glyceraldehyde3Phosphate::cytoplasm	10
%% Fermentation
pyruvate::cytoplasm =[Pdc1p::cytoplasm]=> acetaldehyde::cytoplasm	1
acetaldehyde::cytoplasm + #NAD::cytoplasm + O2 =[Ald2p::cytoplasm]=> O2 + acetate::cytoplasm + NADH::cytoplasm + #NAD::cytoplasm	1
acetate::cytoplasm + CoA::cytoplasm + Atp::cytoplasm + #Amp::cytoplasm =[Acs1p::cytoplasm]=> Atp::cytoplasm + acetylCoA::cytoplasm + #Amp::cytoplasm + Pi2::cytoplasm	1
acetylCoA::cytoplasm =[Yat2p::cytoplasm, Crc1p::mitochondrial, Cat2p::mitochondrial]=> acetylCoA::mitochondrial	1
acetaldehyde::cytoplasm + NADH::cytoplasm =[Adh1p-Zn::cytoplasm]=> #NAD::cytoplasm + ethanol::cytoplasm	1
ethanol::cytoplasm + #NAD::cytoplasm + O2 =[Adh2p::cytoplasm]=> O2 + acetaldehyde::cytoplasm + NADH::cytoplasm + #NAD::cytoplasm	1
%% Tricarboxylic acids cycle
pyruvate::cytoplasm =[Pyc1p::cytoplasm]=> acidOxaloacetic::cytoplasm	1
acidOxaloacetic::cytoplasm + H::mitochondrial <=[Oac1p::mitochondrial]=> acidOxaloacetic::mitochondrial + H::mitochondrial	1
pyruvate::cytoplasm <=[Yia6p::mitochondrial]=> pyruvate::mitochondrial	1
pyruvate::mitochondrial + CoA::mitochondrial + NAD::mitochondrial =[Pda1p::mitochondrial]=> NADH::mitochondrial + acetylCoA::mitochondrial	1
acidOxaloacetic::mitochondrial + acetylCoA::mitochondrial =[Cit1p::mitochondrial]=> CoA::mitochondrial + citrate::mitochondrial	1
citrate::cytoplasm + isocitrate::mitochondrial <=[Ctp1p::cytoplasm]=> citrate::mitochondrial + isocitrate::cytoplasm	1
Aco1p::mitochondrial + Isu1p-FeS::mitochondrial =[Ssq1p::mitochondrial]=> Aco1p-FeS::mitochondrial + Isu1p-FeS::mitochondrial	1
Aco1p::mitochondrial + Isa1p-FeS::mitochondrial => Aco1p-FeS::mitochondrial + Isa1p-FeS::mitochondrial	1
citrate::mitochondrial =[Aco1p-FeS::mitochondrial]=> isocitrate::mitochondrial	1
isocitrate::mitochondrial + NAD::mitochondrial =[Idh::mitochondrial]=> NADH::mitochondrial + aKetoglutarate::mitochondrial	1
aKetoglutarate::mitochondrial + CoA::mitochondrial =[Kgd1p::mitochondrial, Kgd2p::mitochondrial]=> succinylCoA::mitochondrial	1
aKetoglutarate::mitochondrial + CoA::mitochondrial + O2 =[Kgd1p::mitochondrial, Kgd2p::mitochondrial]=> O2m::mitochondrial + succinylCoA::mitochondrial	0.1
succinylCoA::mitochondrial + Adp::mitochondrial + Pi::mitochondrial =[Lsc::mitochondrial]=> Atp::mitochondrial + succinate::mitochondrial + CoA::mitochondrial	1
Atp::mitochondrial + succinate::mitochondrial + CoA::mitochondrial =[Lsc::mitochondrial]=> succinylCoA::mitochondrial + Adp::mitochondrial + Pi::mitochondrial	0.1
succinate::mitochondrial + ubiquinone::mitochondrial =[Sdh::mitochondrial]=> fumarate::mitochondrial + ubiquinol::mitochondrial	1
succinate::mitochondrial + ubiquinone::mitochondrial + O2 =[Sdh::mitochondrial]=> fumarate::mitochondrial + ubiquinol::mitochondrial + O2m::mitochondrial	1
fumarate::mitochondrial + ubiquinol::mitochondrial =[Sdh::mitochondrial]=> succinate::mitochondrial + ubiquinone::mitochondrial	0.1
fumarate::mitochondrial + ubiquinol::mitochondrial =[Osm1p::mitochondrial]=> succinate::mitochondrial + ubiquinone::mitochondrial	1
fumarate::mitochondrial =[Fum1p::mitochondrial]=> malate::mitochondrial	1
malate::mitochondrial =[Fum1p::mitochondrial]=> fumarate::mitochondrial	0.1
malate::mitochondrial + NAD::mitochondrial =[Mdh1p::mitochondrial]=> acidOxaloacetic::mitochondrial + NADH::mitochondrial	1
acidOxaloacetic::mitochondrial + NADH::mitochondrial =[Mdh1p::mitochondrial]=> malate::mitochondrial + NAD::mitochondrial	0.1
%% Glyoxylate cycle
citrate::cytoplasm =[Aco1p-FeS::cytoplasm]=> isocitrate::cytoplasm	1
isocitrate::cytoplasm =[Icl1p::cytoplasm]=> succinate::cytoplasm + glyoxylate::cytoplasm	1
glyoxylate::cytoplasm + acetylCoA::cytoplasm =[Mls1p::cytoplasm]=> malate::cytoplasm + CoA::cytoplasm	1
malate::cytoplasm + #NAD::cytoplasm <=[Mdh3p::cytoplasm]=> #NAD::cytoplasm + NADH::cytoplasm + acidOxaloacetic::cytoplasm	1
acidOxaloacetic::cytoplasm + acetylCoA::cytoplasm =[Cit2p::cytoplasm]=> CoA::cytoplasm + citrate::cytoplasm	1
isocitrate::cytoplasm + NADP::cytoplasm =[Idp2p::cytoplasm]=> aKetoglutarate::cytoplasm + NADPH::cytoplasm	1
succinate::cytoplasm + fumarate::mitochondrial =[Sfc1p::mitochondrial]=> succinate::mitochondrial + fumarate::cytoplasm	1
fumarate::cytoplasm =[Fum1p::cytoplasm]=> malate::cytoplasm	1
succinate::cytoplasm + Pi::mitochondrial <=[Dic1p::mitochondrial]=> succinate::mitochondrial + Pi::cytoplasm	1
malate::cytoplasm + succinate::mitochondrial <=[Dic1p::mitochondrial]=> succinate::cytoplasm + malate::mitochondrial	1
aKetoglutarate::cytoplasm <=[Odc1p::mitochondrial]=> aKetoglutarate::mitochondrial	1
%% Respiratory chain
NADH::mitochondrial + ubiquinone::mitochondrial =[Ndi1p::mitochondrial]=> NAD::mitochondrial + ubiquinol::mitochondrial	1
NADH::mitochondrial + ubiquinone::mitochondrial + O2 =[Ndi1p::mitochondrial]=> NAD::mitochondrial + ubiquinol::mitochondrial + O2m::mitochondrial	1
NADH::cytoplasm + ubiquinone::mitochondrial + #NAD::cytoplasm =[Nde1p::mitochondrial]=> #NAD::cytoplasm + ubiquinol::mitochondrial	1
NADH::cytoplasm + ubiquinone::mitochondrial + #NAD::cytoplasm + O2 =[Nde1p::mitochondrial]=> #NAD::cytoplasm + ubiquinol::mitochondrial + O2m::cytoplasm	1
ubiquinol::mitochondrial + FerriC::mitochondrial + H::mitochondrial =[Cytbc1::mitochondrial]=> Hinter::mitochondrial + ubiquinone::mitochondrial + FerroC::mitochondrial	1
ubiquinol::mitochondrial + FerriC::mitochondrial + H::mitochondrial + O2 =[Cytbc1::mitochondrial]=> Hinter::mitochondrial + O2m::mitochondrial + ubiquinone::mitochondrial + FerroC::mitochondrial	1
FerroC::mitochondrial + O2 + H::mitochondrial =[Cox::mitochondrial]=> FerriC::mitochondrial + Hinter::mitochondrial	1
Adp::mitochondrial + Pi::mitochondrial + Atpsynthase::mitochondrial + Hinter::mitochondrial => Atpsynthase::mitochondrial + Atp::mitochondrial + H::mitochondrial	5
%--- Oxidative stress
%-O2m = O2.-
%-Ot = OH.
O2m::cytoplasm =[Sod1p-Cu-Zn::cytoplasm]=> H2O2::cytoplasm	100
O2m::mitochondrial =[Sod2p::mitochondrial]=> H2O2::mitochondrial	100
O2m::mitochondrial + H2O2::mitochondrial => Ot::mitochondrial	0.2
O2m::cytoplasm + H2O2::cytoplasm => Ot::cytoplasm	0.2
O2m::mitochondrial + H::mitochondrial => H2O2::mitochondrial	0.1
O2m::cytoplasm + H::cytoplasm => H2O2::cytoplasm	0.1
%% Fenton reaction
Fe2::cytoplasm + O2 => H2O2::cytoplasm + Fe3::cytoplasm	1
Fe2::mitochondrial + O2 => H2O2::mitochondrial + Fe3::mitochondrial	1
%% Haber-Weiss net reaction
O2m::cytoplasm + H2O2::cytoplasm =[Fe2::cytoplasm]=> Ot::cytoplasm	1
O2m::mitochondrial + H2O2::mitochondrial =[Fe2::mitochondrial]=> Ot::mitochondrial	1
Ot::mitochondrial + Aco1p-FeS::mitochondrial => Aco1p::mitochondrial	0.1
O2m::mitochondrial + Aco1p-FeS::mitochondrial => Aco1p::mitochondrial	0.1
Ot::cytoplasm + Aco1p-FeS::cytoplasm => Aco1p::cytoplasm	0.1
O2m::cytoplasm + Aco1p-FeS::cytoplasm => Aco1p::cytoplasm	0.1
Ot::mitochondrial + Isa1p-FeS::mitochondrial => Isa1p::mitochondrial	0.05
O2m::mitochondrial + Isa1p-FeS::mitochondrial => Isa1p::mitochondrial	0.05
Ot::mitochondrial + Isu1p-FeS::mitochondrial => Isu1p::mitochondrial	0.05
O2m::mitochondrial + Isu1p-FeS::mitochondrial => Isu1p::mitochondrial	0.05
Ot::mitochondrial + Rip1p-FeS::mitochondrial => Rip1p::cytoplasm	0.05
O2m::mitochondrial + Rip1p-FeS::mitochondrial => Rip1p::cytoplasm	0.05
Ot::mitochondrial + Sdh::mitochondrial => Sdh4p-Heme::mitochondrial	0.05
O2m::mitochondrial + Sdh::mitochondrial => Sdh4p-Heme::mitochondrial	0.05
Ot::cytoplasm + Glt1p-FeS::cytoplasm => Glt1p::cytoplasm	0.05
O2m::cytoplasm + Glt1p-FeS::cytoplasm => Glt1p::cytoplasm	0.05
Ot::cytoplasm + Met5p-siroheme-FeS::cytoplasm => Met5p-siroheme::cytoplasm	0.01
O2m::cytoplasm + Met5p-siroheme-FeS::cytoplasm => Met5p-siroheme::cytoplasm	0.01
H2O2::mitochondrial + FerroC::mitochondrial =[Ccp1p-Heme::mitochondrial]=> FerriC::mitochondrial	1
H2O2::cytoplasm =[Ctt1p-Heme::cytoplasm]=> O2	10
H2O2::mitochondrial =[Cta1p-Heme::mitochondrial]=> O2	10
Rglutathione::mitochondrial + H2O2::mitochondrial =[Gpx1p::mitochondrial]=> Oglutathione::mitochondrial	1
Rglutathione::cytoplasm + H2O2::cytoplasm =[Gpx1p::cytoplasm]=> Oglutathione::cytoplasm	1
Rglutathione::cytoplasm + Ot::cytoplasm => Oglutathione::cytoplasm	1
Rglutathione::mitochondrial + Ot::mitochondrial => Oglutathione::mitochondrial	1
Oglutathione::mitochondrial + NADPH::mitochondrial =[Glr1p::mitochondrial]=> NADP::mitochondrial + Rglutathione::mitochondrial	1
Oglutathione::cytoplasm + NADPH::cytoplasm =[Glr1p::cytoplasm]=> NADP::cytoplasm + Rglutathione::cytoplasm	1
%-- O2 regulated genes
#SOD1 =[O2]=> #SOD1 + Sod1p::cytoplasm	1
#HXK1 =[O2]=> #HXK1 + Hxk1p::cytoplasm	1
#FBP1 =[O2]=> #FBP1 + Fbp1p::cytoplasm	1
#PCK1 =[O2]=> #PCK1 + Pck1p::cytoplasm	1
#PYC1 =[O2]=> #PYC1 + Pyc1p::cytoplasm	1
#ACS1 =[O2]=> #ACS1 + Acs1p::cytoplasm	1
#ALD2 =[O2]=> #ALD2 + Ald2p::cytoplasm	1
#CIT1 =[O2]=> #CIT1 + Cit1p::cytoplasm	1
#ACO1 =[O2]=> #ACO1 + Aco1p::cytoplasm	1
#IDH1 =[O2]=> #IDH1 + Idh1p::cytoplasm	1
#IDH2 =[O2]=> #IDH2 + Idh2p::cytoplasm	1
#KGD1 =[O2]=> #KGD1 + Kgd1p::cytoplasm	1
#KGD2 =[O2]=> #KGD2 + Kgd2p::cytoplasm	1
#SDH1 =[O2]=> #SDH1 + Sdh1p::cytoplasm	1
#SDH2 =[O2]=> #SDH2 + Sdh2p::cytoplasm	1
#SDH3 =[O2]=> #SDH3 + Sdh3p::cytoplasm	1
#SDH4 =[O2]=> #SDH4 + Sdh4p::cytoplasm	1
#FUM1 =[O2]=> #FUM1 + Fum1p::cytoplasm	1
#MDH1 =[O2]=> #MDH1 + Mdh1p::cytoplasm	1
#MLS1 =[O2]=> #MLS1 + Mls1p::cytoplasm	1
#ICL1 =[O2]=> #ICL1 + Icl1p::cytoplasm	1
#IDP2 =[O2]=> #IDP2 + Idp2p::cytoplasm	1
#CIT2 =[O2]=> #CIT2 + Cit2p::cytoplasm	1
#COX5A =[O2]=> #COX5A + Cox5ap::cytoplasm	1
Osm1p::cytoplasm =[O2]=> _	5
Osm1p::mitochondrial =[O2]=> _	5
Pfk2p::cytoplasm =[O2]=> _	5
Fba1p::cytoplasm =[O2]=> _	5
Tpi1p::cytoplasm =[O2]=> _	5
Gpm1p::cytoplasm =[O2]=> _	5
Eno2p::cytoplasm =[O2]=> _	5
Pdc1p::cytoplasm =[O2]=> _	5
%-- Oxygen supply
#O2::ext => #O2::ext + O2	10
%-- Glucose import
#glucose::extracellular => #glucose::extracellular + glucose::cytoplasm	0.1
%-- Coenzyme A supply
#CoA::extracellular => #CoA::extracellular + CoA::cytoplasm	1
%-- Degradation reactions
Aac1p::cytoplasm => _	0.01
Aac1p::mitochondrial => _	0.01
Aat1p::cytoplasm => _	0.01
Ach1p::cytoplasm => _	0.01
Ach1p::mitochondrial => _	0.01
Aco1p-FeS::cytoplasm => _	0.01
Aco1p-FeS::mitochondrial => _	0.01
Aco1p::cytoplasm => _	0.01
Aco1p::mitochondrial => _	0.01
Acs1p::cytoplasm => _	0.01
Adh1p-Zn::cytoplasm => _	0.01
Adh1p::cytoplasm => _	0.01
Adh2p::cytoplasm => _	0.01
Adk1p::cytoplasm => _	0.01
Adk2p::cytoplasm => _	0.01
Adk2p::mitochondrial => _	0.01
Ado1p::cytoplasm => _	0.01
Aft1p::cytoplasm => _	0.01
Aft1p::nucleus => _	0.01
Aft2p::cytoplasm => _	0.01
Aft2p::nucleus => _	0.01
Ald2p::cytoplasm => _	0.01
Alt1p::cytoplasm => _	0.01
Alt1p::mitochondrial => _	0.01
Arh1p::cytoplasm => _	0.01
Arh1p::mitochondrial => _	0.01
Asn1p::cytoplasm => _	0.01
Asp1p::cytoplasm => _	0.01
Atm1p::cytoplasm => _	0.01
Atm1p::mitochondrial => _	0.01
Atp1a5p::cytoplasm => _	0.01
Atp1a5p::mitochondrial => _	0.01
Atp689p::mitochondrial => _	0.01
Atp710a23p::cytoplasm => _	0.01
Atp710a23p::mitochondrial => _	0.01
Atpsynthase::mitochondrial => _	0.01
Atx1p::cytoplasm => _	0.01
Bud16p::cytoplasm => _	0.01
Cat2p::cytoplasm => _	0.01
Cat2p::mitochondrial => _	0.01
Ccc1p::cytoplasm => _	0.01
Ccc1p::vacuole => _	0.01
Ccc2p-cu::cytoplasm => _	0.01
Ccc2p::cytoplasm => _	0.01
Ccp1p-Heme::mitochondrial => Fe::cytoplasm	0.01
Ccp1p::cytoplasm => _	0.01
Ccp1p::mitochondrial => _	0.01
Cdc19p::cytoplasm => _	0.01
Cfd1-Nbp35::cytoplasm => _	0.01
Cfd1p::cytoplasm => _	0.01
Cit1p::cytoplasm => _	0.01
Cit1p::mitochondrial => _	0.01
Cit2p::cytoplasm => _	0.01
Cox1a13p::cytoplasm => _	0.01
Cox1a13p::mitochondrial => _	0.01
Cox20p::cytoplasm => _	0.01
Cox20p::mitochondrial => _	0.01
Cox2p::mitochondrial => _	0.01
Cox5ap::cytoplasm => _	0.01
Cox5ap::mitochondrial => _	0.01
Cox5bp::cytoplasm => _	0.01
Cox5bp::mitochondrial => _	0.01
Cox::mitochondrial => _	0.01
Crc1p::cytoplasm => _	0.01
Crc1p::mitochondrial => _	0.01
Cta1p-Heme::mitochondrial => Fe::cytoplasm	0.01
Cta1p::cytoplasm => _	0.01
Cta1p::mitochondrial => _	0.01
Ctp1p::cytoplasm => _	0.01
Ctp1p::mitochondrial => _	0.01
Ctr1p::cytoplasm => _	0.01
Ctr2p::cytoplasm => _	0.01
Ctr2p::vacuole => _	0.01
Ctt1p-Heme::cytoplasm => Fe::cytoplasm	0.01
Ctt1p::cytoplasm => _	0.01
Cyc1p-Heme::mitochondrial => Fe::cytoplasm	0.01
Cyc1p::cytoplasm => _	0.01
Cyc1p::mitochondrial => _	0.01
Cyc3p::cytoplasm => _	0.01
Cyc3p::mitochondrial => _	0.01
Cyc7p::cytoplasm => _	0.01
Cys3p-PLP::cytoplasm => _	0.01
Cys3p::cytoplasm => _	0.01
Cys4p-PLP::cytoplasm => _	0.01
Cys4p::cytoplasm => _	0.01
Cyt1p-Heme::mitochondrial => Fe::cytoplasm	0.01
Cyt1p::cytoplasm => _	0.01
Cyt2p::cytoplasm => _	0.01
Cyt2p::mitochondrial => _	0.01
Cytbc1::mitochondrial => _	0.01
Dal1p::cytoplasm => _	0.01
Dal2p::cytoplasm => _	0.01
Dal3p::cytoplasm => _	0.01
Dal4p::cytoplasm => _	0.01
Dic1p::cytoplasm => _	0.01
Dic1p::mitochondrial => _	0.01
Dur12p::cytoplasm => _	0.01
Dur3p::cytoplasm => _	0.01
Eno1p::cytoplasm => _	0.01
Eno2p::cytoplasm => _	0.01
Eno::cytoplasm => _	0.01
Faa2p::cytoplasm => _	0.01
Fba1p::cytoplasm => _	0.01
Fbp1p::cytoplasm => _	0.01
FeS::cytoplasm => _	0.001
FeS::mitochondrial => _	0.001
FerriC::mitochondrial => _	0.01
FerroC::mitochondrial => _	0.01
Fet3p::cytoplasm => _	0.01
Fet4p::cytoplasm => _	0.01
Fet5p-Fth1p-cu::cytoplasm => _	0.01
Fet5p-Fth1p-cu::vacuole => _	0.01
Fet5p-Fth1p::cytoplasm => _	0.01
Fet5p::cytoplasm => _	0.01
Fox2p::cytoplasm => _	0.01
Fre1p::cytoplasm => _	0.01
Fth1p::cytoplasm => _	0.01
Ftr1p-Fet3p-cu::cytoplasm => _	0.01
Ftr1p-Fet3p-cu::vacuole => _	0.01
Ftr1p-Fet3p::cytoplasm => _	0.01
Ftr1p::cytoplasm => _	0.01
Fum1p::cytoplasm => _	0.01
Fum1p::mitochondrial => _	0.01
Gdh1p::cytoplasm => _	0.01
Ggc1p::cytoplasm => _	0.01
Ggc1p::mitochondrial => _	0.01
Gln1p::cytoplasm => _	0.01
Glr1p::cytoplasm => _	0.01
Glr1p::mitochondrial => _	0.01
Glt1p-FeS::cytoplasm => _	0.01
Glt1p::cytoplasm => _	0.01
Gpm1p::cytoplasm => _	0.01
Gpx1p::cytoplasm => _	0.01
Gpx1p::mitochondrial => _	0.01
Grx3p::cytoplasm => _	0.01
Grx3p::nucleus => _	0.01
Gsh1p::cytoplasm => _	0.01
Gsh2p::cytoplasm => _	0.01
Hem12p::cytoplasm => _	0.01
Hem13p::cytoplasm => _	0.01
Hem14p::cytoplasm => _	0.01
Hem14p::mitochondrial => _	0.01
Hem15p::cytoplasm => _	0.01
Hem15p::mitochondrial => _	0.01
Hem1p-PLP::mitochondrial => _	0.01
Hem1p::cytoplasm => _	0.01
Hem1p::mitochondrial => _	0.01
Hem2p::cytoplasm => _	0.01
Hem2p-Zn::cytoplasm => _	0.01
Hem3p::cytoplasm => _	0.01
Hem4p::cytoplasm => _	0.01
Heme::cytoplasm => Fe::cytoplasm	0.001
Heme::mitochondrial => Fe::cytoplasm	0.001
Hxk1p::cytoplasm => _	0.01
Icl1p::cytoplasm => _	0.01
Idh1p::cytoplasm => _	0.01
Idh2p::cytoplasm => _	0.01
Idh::mitochondrial => _	0.01
Idp2p::cytoplasm => _	0.01
Isa1p-FeS::mitochondrial => _	0.01
Isa1p::cytoplasm => _	0.01
Isa1p::mitochondrial => _	0.01
Isu1p-FeS::mitochondrial => _	0.01
Isu1p-S::mitochondrial => _	0.01
Isu1p::cytoplasm => _	0.01
Isu1p::mitochondrial => _	0.01
Kgd1p::cytoplasm => _	0.01
Kgd1p::mitochondrial => _	0.01
Kgd2p::cytoplasm => _	0.01
Kgd2p::mitochondrial => _	0.01
Lsc1p::cytoplasm => _	0.01
Lsc2p::cytoplasm => _	0.01
Lsc::cytoplasm => _	0.01
Lsc::mitochondrial => _	0.01
Mac1p::cytoplasm => _	0.01
Mac1p::nucleus => _	0.01
Mae1p::cytoplasm => _	0.01
Mae1p::mitochondrial => _	0.01
Mdh1p::cytoplasm => _	0.01
Mdh1p::mitochondrial => _	0.01
Mdh3p::cytoplasm => _	0.01
Met14p::cytoplasm => _	0.01
Met16p::cytoplasm => _	0.01
Met1p::cytoplasm => _	0.01
Met22p::cytoplasm => _	0.01
Met25p-PLP::cytoplasm => _	0.01
Met25p::cytoplasm => _	0.01
Met2p::cytoplasm => _	0.01
Met3p::cytoplasm => _	0.01
Met5p-siroheme-FeS::cytoplasm => Fe::cytoplasm	0.01
Met5p-siroheme::cytoplasm => Fe::cytoplasm	0.01
Met5p::cytoplasm => _	0.01
Met6p::cytoplasm => _	0.01
Met8p::cytoplasm => _	0.01
Mht1p::cytoplasm => _	0.01
Mir1p::cytoplasm => _	0.01
Mir1p::mitochondrial => _	0.01
Mls1p::cytoplasm => _	0.01
Msn5p::cytoplasm => _	0.01
Msn5p::nucleus => _	0.01
Nar1p::cytoplasm => _	0.01
Nbp35p::cytoplasm => _	0.01
Nde1p::cytoplasm => _	0.01
Nde1p::mitochondrial => _	0.01
Ndi1p::cytoplasm => _	0.01
Ndi1p::mitochondrial => _	0.01
Nfs1p-PLP::mitochondrial => _	0.01
Nfs1p::cytoplasm => _	0.01
Nfs1p::mitochondrial => _	0.01
Oac1p::cytoplasm => _	0.01
Oac1p::mitochondrial => _	0.01
Odc1p::cytoplasm => _	0.01
Odc1p::mitochondrial => _	0.01
Oglutathione::cytoplasm => _	0.01
Oglutathione::mitochondrial => _	0.01
Osm1p::cytoplasm => _	0.01
Osm1p::mitochondrial => _	0.01
Oxobutanoate::cytoplasm => _	0.01
PLP::cytoplasm => _	0.001
PLP::mitochondrial => _	0.001
Pck1p::cytoplasm => _	0.01
Pda1p::cytoplasm => _	0.01
Pda1p::mitochondrial => _	0.01
Pdc1p::cytoplasm => _	0.01
Pdx3p::cytoplasm => _	0.01
Pep4p::cytoplasm => _	0.01
Pep4p::vacuole => _	0.01
Pfk1p::cytoplasm => _	0.01
Pfk2p::cytoplasm => _	0.01
Pfk::cytoplasm => _	0.01
Pgi1p::cytoplasm => _	0.01
Pgk1p::cytoplasm => _	0.01
Pho12p::cytoplasm => _	0.01
Pho12p::extracellular => _	0.01
Pho2p-Pho4p::nucleus => _	0.01
Pho2p::cytoplasm => _	0.01
Pho2p::nucleus => _	0.01
Pho3p::cytoplasm => _	0.01
Pho3p::extracellular => _	0.01
Pho4p-Pi::cytoplasm => _	0.01
Pho4p-Pi::nucleus => _	0.01
Pho4p::cytoplasm => _	0.01
Pho4p::nucleus => _	0.01
Pho5p::cytoplasm => _	0.01
Pho5p::extracellular => _	0.01
Pho80p-Pho85p-i::nucleus => _	0.01
Pho80p-Pho85p::cytoplasm => _	0.01
Pho80p-Pho85p::nucleus => _	0.01
Pho80p::cytoplasm => _	0.01
Pho81p::cytoplasm => _	0.01
Pho81p::nucleus => _	0.01
Pho84p::cytoplasm => _	0.01
Pho85p::cytoplasm => _	0.01
Pho89p::cytoplasm => _	0.01
Pho91p::cytoplasm => _	0.01
Pho91p::vacuole => _	0.01
Pic2p::cytoplasm => _	0.01
Pic2p::mitochondrial => _	0.01
Pos5p::cytoplasm => _	0.01
Pos5p::mitochondrial => _	0.01
Pot1p::cytoplasm => _	0.01
Pox1p::cytoplasm => _	0.01
Ppn1p::cytoplasm => _	0.01
Ppn1p::vacuole => _	0.01
Pse1p::cytoplasm => _	0.01
Pse1p::nucleus => _	0.01
Pyc1p::cytoplasm => _	0.01
Rglutathione::cytoplasm => _	0.01
Rglutathione::mitochondrial => _	0.01
Rip1p-FeS::mitochondrial => _	0.01
Rip1p::cytoplasm => _	0.01
Rox1p::cytoplasm => _	0.01
Rox1p::nucleus => _	0.01
Sal1p::cytoplasm => _	0.01
Sal1p::mitochondrial => _	0.01
Sah1p::cytoplasm => _	0.01
Sam1p::cytoplasm => _	0.01
Sdh1p::cytoplasm => _	0.01
Sdh2p::cytoplasm => _	0.01
Sdh3p::cytoplasm => _	0.01
Sdh4p-Heme::mitochondrial => Fe::cytoplasm	0.01
Sdh4p::cytoplasm => _	0.01
Sdh::mitochondrial => _	0.01
Sfc1p::cytoplasm => _	0.01
Sfc1p::mitochondrial => _	0.01
Smf3p::cytoplasm => _	0.01
Smf3p::vacuole => _	0.01
Sod1p-Cu-Zn::cytoplasm => _	0.01
Sod1p::cytoplasm => _	0.01
Sod2p::cytoplasm => _	0.01
Sod2p::mitochondrial => _	0.01
Ssq1p::cytoplasm => _	0.01
Ssq1p::mitochondrial => _	0.01
Str2p-PLP::cytoplasm => _	0.01
Str2p::cytoplasm => _	0.01
Str3p::cytoplasm => _	0.01
Sul1p::cytoplasm => _	0.01
Tdh1p::cytoplasm => _	0.01
Tpi1p::cytoplasm => _	0.01
Tpn1p::cytoplasm => _	0.01
Utr1p::cytoplasm => _	0.01
Yah1p::cytoplasm => _	0.01
Yah1p::mitochondrial => _	0.01
Yat2p::cytoplasm => _	0.01
Yfh1p-Fe::mitochondrial => _	0.01
Yfh1p::cytoplasm => _	0.01
Yfh1p::mitochondrial => _	0.01
Yia6p::cytoplasm => _	0.01
Yia6p::mitochondrial => _	0.01
Ynk1p::cytoplasm => _	0.01
Zrt1p::cytoplasm => _	0.01
Zap1p::cytoplasm => _	0.01
Zap1p::nucleus => _	0.01
Zwf1p::cytoplasm => _	0.01
siroheme::cytoplasm => Fe::cytoplasm	0.001
%%----- degrad metabolist
APS::cytoplasm => _	0.001
Adenosine::cytoplasm => _	0.001
Alanine::mitochondrial => _	0.001
Asparagine::cytoplasm => _	0.001
Aspartate::cytoplasm => _	0.001
CoA::cytoplasm => _	0.001
CoA::mitochondrial => _	0.001
Cu2::cytoplasm => _	0.001
Cu2::vacuole => _	0.001
Cu::cytoplasm => _	0.001
Cystathionine::cytoplasm => _	0.001
Cysteine::cytoplasm => _	0.001
Cysteine::mitochondrial => _	0.001
Fe2::cytoplasm => _	0.001
Fe2::extracellular => _	0.001
Fe2::mitochondrial => _	0.001
Fe2::vacuole => _	0.001
Fe3::cytoplasm => _	0.001
Fe3::mitochondrial => _	0.001
Fe::cytoplasm => _	0.001
Fe::mitochondrial => _	0.001
GTP::mitochondrial => _	0.001
GlutamineCysteine::cytoplasm => _	0.001
H::cytoplasm => _	0.001
H::mitochondrial => _	0.001
Homocysteine::cytoplasm => _	0.001
Methionine::cytoplasm => _	0.001
NAD::mitochondrial => _	0.001
NADH::cytoplasm => _	0.001
NADH::mitochondrial => _	0.001
NADP::cytoplasm => _	0.001
NADP::mitochondrial => _	0.001
NADPH::cytoplasm => _	0.001
NADPH::mitochondrial => _	0.001
NH3::cytoplasm => _	0.001
OAHomoserine::cytoplasm => _	0.001
PAP::cytoplasm => _	0.001
PAPS::cytoplasm => _	0.001
Pi2::cytoplasm => _	0.001
Pi::cytoplasm => _	0.001
Pi::extracellular => _	0.001
Pi::mitochondrial => _	0.001
Pi::vacuole => _	0.001
Pin::vacuole => _	0.001
ProtoporphyrinIX::mitochondrial => _	0.001
Pyridoxamine::cytoplasm => _	0.001
PyridoxaminePi::cytoplasm => _	0.001
Pyridoxine::cytoplasm => _	0.001
Pyridoxal::cytoplasm => _	0.001
PyridoxinePi::cytoplasm => _	0.001
S::cytoplasm => _	0.001
SAHomocysteine::cytoplasm => _	0.001
SAMethionine::cytoplasm => _	0.001
SO3::cytoplasm => _	0.001
SO4::cytoplasm => _	0.001
Zn2::cytoplasm => _	0.001
aKetoglutarate::cytoplasm => _	0.001
aKetoglutarate::mitochondrial => _	0.001
acetaldehyde::cytoplasm => _	0.001
acetate::cytoplasm => _	0.001
acetate::mitochondrial => _	0.001
acetylCoA::cytoplasm => _	0.001
acetylCoA::mitochondrial => _	0.001
acidOxaloacetic::cytoplasm => _	0.001
acidOxaloacetic::mitochondrial => _	0.001
acylCoA::cytoplasm => _	0.001
allantoin::cytoplasm => _	0.001
citrate::cytoplasm => _	0.001
citrate::mitochondrial => _	0.001
diHydroxyAcetonePhosphate::cytoplasm => _	0.001
ethanol::cytoplasm => _	0.001
fructose16biPhosphate::cytoplasm => _	0.001
fructose6Phosphate::cytoplasm => _	0.001
fumarate::cytoplasm => _	0.001
fumarate::mitochondrial => _	0.001
glucose6Phosphate::cytoplasm => _	0.001
glucose::cytoplasm => _	0.001
glutamate::cytoplasm => _	0.001
glutamine::cytoplasm => _	0.001
glyceraldehyde3Phosphate::cytoplasm => _	0.001
glyoxylate::cytoplasm => _	0.001
isocitrate::cytoplasm => _	0.001
isocitrate::mitochondrial => _	0.001
malate::cytoplasm => _	0.001
malate::mitochondrial => _	0.001
phosphoDglycerolphosphate3::cytoplasm => _	0.001
phosphoenolpyruvate::cytoplasm => _	0.001
phosphoglycerate2::cytoplasm => _	0.001
phosphoglycerate3::cytoplasm => _	0.001
precorrin2::cytoplasm => _	0.001
pyruvate::cytoplasm => _	0.001
pyruvate::mitochondrial => _	0.001
succinate::cytoplasm => _	0.001
succinate::mitochondrial => _	0.001
succinylCoA::mitochondrial => _	0.001
urea::cytoplasm => _	0.001
ureidoglycolate::cytoplasm => _	0.001
uroporphyrinogen::cytoplasm => _	0.001
--INITIAL
#AAC1
#AAT1
#ACH1
#ACO1
#ACS1
#ADH1
#ADH2
#ADK1
#ADK2
#ADO1
#AFT1
#AFT2
#ALD2
#ALT1
#ARH1
#ASN1
#ASP1
#ATM1
#ATP1a5
#ATP689::mitochondrial
#ATP710a23
#ATX1
#Allantoin::extracellular
#BUD16
#CAT2
#CCC1
#CCC2
#CCP1
#CDC19
#CFD1
#CH3::cytoplasm
#CIT1
#CIT2
#COR1
#COX1A13
#COX2
#COX20
#COX5A
#COX5B
#CRC1
#CTA1
#CTP1
#CTR1
#CTR2
#CTT1
#CYC1
#CYC3
#CYC7
#CYS3
#CYS4
#CYT1
#CYT2
#CYTB
#CoA::extracellular
#Cu::extracellular
#DAL1
#DAL2
#DAL3
#DAL4
#DIC1
#DUR12
#DUR3
#ENO1
#ENO2
#FAA2
#FBA1
#FBP1
#FET3
#FET4
#FET5
#FOX2
#FRE1
#FTH1
#FTR1
#FUM1
#Fe3::extracellular
#GDH1
#GDP::cytoplasm
#GDP::mitochondrial
#GGC1
#GLN1
#GLR1
#GLT1
#GPM1
#GPX1
#GRX3
#GSH1
#GSH2
#GTP::cytoplasm
#H::extracellular
#HEM1
#HEM12
#HEM13
#HEM14
#HEM15
#HEM2
#HEM3
#HEM4
#HXK1
#Homoserine::cytoplasm
#ICL1
#IDH1
#IDH2
#IDP2
#ISA1
#ISU1
#KGD1
#KGD2
#LSC1
#LSC2
#Lcca::cytoplasm
#MAC1
#MAE1
#MDH1
#MDH3
#MET1
#MET14
#MET16
#MET2
#MET22
#MET25
#MET3
#MET5
#MET6
#MET8
#MHT1
#MIR1
#MLS1
#MSN5
#NAD::cytoplasm
#NAR1
#NBP35
#NDE1
#NDI1
#NFS1
O2
#O2::ext
#OAC1
#ODC1
#OSM1
#PCK1
#PDA1
#PDC1
#PDX3
#PEP4
#PFK1
#PFK2
#PGI1
#PGK1
#PHO12
#PHO2
#PHO3
#PHO4
#PHO5
#PHO80
#PHO81
#PHO84
#PHO85
#PHO89
#PHO91
#PIC2
#POS5
#POT1
#POX1
#PPN1
#PSE1
#PYC1
#Pin::extracellular
#Pyridoxal::extracellular
#Pyridoxamine::extracellular
#Pyridoxine::extracellular
#QCR10
#QCR2
#QCR6
#QCR7
#QCR8
#QCR9
#RIP1
#ROX1
#SAL1
#SAH1
#SAM1
#SDH1
#SDH2
#SDH3
#SDH4
#SFC1
#SMF3
#SO4::extracellular
#SOD1
#SOD2
#SSQ1
#STR2
#STR3
#SUL1
#Serine::cytoplasm
#TDH1
#TPI1
#TPN1
#UTR1
#Urea::extracellular
#YAH1
#YAT2
#YFH1
#YIA6
#YNK1
#ZAP1
#ZRT1
#ZWF1
#Zn2::extracellular
Zn2::cytoplasm
Zrt1p::cytoplasm
#glucose::extracellular
#glycine::cytoplasm
#glycine::mitochondrial
APS::cytoplasm
Aac1p::cytoplasm
Aac1p::mitochondrial
Aat1p::cytoplasm
Ach1p::cytoplasm
Ach1p::mitochondrial
Aco1p-FeS::cytoplasm
Aco1p-FeS::mitochondrial
Aco1p::cytoplasm
Aco1p::mitochondrial
Acs1p::cytoplasm
Adenosine::cytoplasm
Adh1p-Zn::cytoplasm
Adh1p::cytoplasm
Adh2p::cytoplasm
Adk1p::cytoplasm
Adk2p::cytoplasm
Adk2p::mitochondrial
Ado1p::cytoplasm
Adp::cytoplasm
Adp::mitochondrial
Aft1p::cytoplasm
Aft1p::nucleus
Aft2p::cytoplasm
Aft2p::nucleus
Alanine::mitochondrial
Ald2p::cytoplasm
Alt1p::cytoplasm
Alt1p::mitochondrial
#Amp::cytoplasm
Amp::mitochondrial
Arh1p::cytoplasm
Arh1p::mitochondrial
Asn1p::cytoplasm
Asp1p::cytoplasm
Asparagine::cytoplasm
Aspartate::cytoplasm
Atm1p::cytoplasm
Atm1p::mitochondrial
Atp1a5p::cytoplasm
Atp1a5p::mitochondrial
Atp689p::mitochondrial
Atp710a23p::cytoplasm
Atp710a23p::mitochondrial
Atp::cytoplasm
Atp::mitochondrial
Atpsynthase::mitochondrial
Atx1p::cytoplasm
Bud16p::cytoplasm
Cat2p::cytoplasm
Cat2p::mitochondrial
Ccc1p::cytoplasm
Ccc1p::vacuole
Ccc2p-cu::cytoplasm
Ccc2p::cytoplasm
Ccp1p-Heme::mitochondrial
Ccp1p::cytoplasm
Ccp1p::mitochondrial
Cdc19p::cytoplasm
Cfd1-Nbp35::cytoplasm
Cfd1p::cytoplasm
Cit1p::cytoplasm
Cit1p::mitochondrial
Cit2p::cytoplasm
CoA::cytoplasm
CoA::mitochondrial
Cox1a13p::cytoplasm
Cox1a13p::mitochondrial
Cox20p::cytoplasm
Cox20p::mitochondrial
Cox2p::mitochondrial
Cox5ap::cytoplasm
Cox5ap::mitochondrial
Cox5bp::cytoplasm
Cox5bp::mitochondrial
Cox::mitochondrial
Crc1p::cytoplasm
Crc1p::mitochondrial
Cta1p-Heme::mitochondrial
Cta1p::cytoplasm
Cta1p::mitochondrial
Ctp1p::cytoplasm
Ctp1p::mitochondrial
Ctr1p::cytoplasm
Ctr2p::cytoplasm
Ctr2p::vacuole
Ctt1p-Heme::cytoplasm
Ctt1p::cytoplasm
Cu2::cytoplasm
Cu2::vacuole
Cu::cytoplasm
Cyc1p-Heme::mitochondrial
Cyc1p::cytoplasm
Cyc1p::mitochondrial
Cyc3p::cytoplasm
Cyc3p::mitochondrial
Cyc7p::cytoplasm
Cys3p-PLP::cytoplasm
Cys3p::cytoplasm
Cys4p-PLP::cytoplasm
Cys4p::cytoplasm
Cystathionine::cytoplasm
Cysteine::cytoplasm
Cysteine::mitochondrial
Cyt1p-Heme::mitochondrial
Cyt1p::cytoplasm
Cyt2p::cytoplasm
Cyt2p::mitochondrial
Cytbc1::mitochondrial
Dal1p::cytoplasm
Dal2p::cytoplasm
Dal3p::cytoplasm
Dal4p::cytoplasm
Dic1p::cytoplasm
Dic1p::mitochondrial
Dur12p::cytoplasm
Dur3p::cytoplasm
Eno1p::cytoplasm
Eno2p::cytoplasm
Eno::cytoplasm
Faa2p::cytoplasm
Fba1p::cytoplasm
Fbp1p::cytoplasm
Fe2::cytoplasm
Fe2::extracellular
Fe2::mitochondrial
Fe2::vacuole
Fe3::cytoplasm
Fe3::mitochondrial
Fe::cytoplasm
Fe::mitochondrial
FeS::cytoplasm
FeS::mitochondrial
FerriC::mitochondrial
FerroC::mitochondrial
Fet3p::cytoplasm
Fet4p::cytoplasm
Fet5p-Fth1p-cu::cytoplasm
Fet5p-Fth1p-cu::vacuole
Fet5p-Fth1p::cytoplasm
Fet5p::cytoplasm
Fox2p::cytoplasm
Fre1p::cytoplasm
Fth1p::cytoplasm
Ftr1p-Fet3p-cu::cytoplasm
Ftr1p-Fet3p-cu::vacuole
Ftr1p-Fet3p::cytoplasm
Ftr1p::cytoplasm
Fum1p::cytoplasm
Fum1p::mitochondrial
GTP::mitochondrial
Gdh1p::cytoplasm
Ggc1p::cytoplasm
Ggc1p::mitochondrial
Gln1p::cytoplasm
Glr1p::cytoplasm
Glr1p::mitochondrial
Glt1p-FeS::cytoplasm
Glt1p::cytoplasm
GlutamineCysteine::cytoplasm
Gpm1p::cytoplasm
Gpx1p::cytoplasm
Gpx1p::mitochondrial
Grx3p::cytoplasm
Grx3p::nucleus
Gsh1p::cytoplasm
Gsh2p::cytoplasm
H2O2::cytoplasm
H2O2::mitochondrial
H::cytoplasm
H::mitochondrial
Hem12p::cytoplasm
Hem13p::cytoplasm
Hem14p::cytoplasm
Hem14p::mitochondrial
Hem15p::cytoplasm
Hem15p::mitochondrial
Hem1p-PLP::mitochondrial
Hem1p::cytoplasm
Hem1p::mitochondrial
Hem2p::cytoplasm
Hem2p-Zn::cytoplasm
Hem3p::cytoplasm
Hem4p::cytoplasm
Heme::cytoplasm
Heme::mitochondrial
Hinter::mitochondrial
Homocysteine::cytoplasm
Hxk1p::cytoplasm
Icl1p::cytoplasm
Idh1p::cytoplasm
Idh2p::cytoplasm
Idh::mitochondrial
Idp2p::cytoplasm
Isa1p-FeS::mitochondrial
Isa1p::cytoplasm
Isa1p::mitochondrial
Isu1p-FeS::mitochondrial
Isu1p-S::mitochondrial
Isu1p::cytoplasm
Isu1p::mitochondrial
Kgd1p::cytoplasm
Kgd1p::mitochondrial
Kgd2p::cytoplasm
Kgd2p::mitochondrial
Lsc1p::cytoplasm
Lsc2p::cytoplasm
Lsc::cytoplasm
Lsc::mitochondrial
Mac1p::cytoplasm
Mac1p::nucleus
Mae1p::cytoplasm
Mae1p::mitochondrial
Mdh1p::cytoplasm
Mdh1p::mitochondrial
Mdh3p::cytoplasm
Met14p::cytoplasm
Met16p::cytoplasm
Met1p::cytoplasm
Met22p::cytoplasm
Met25p-PLP::cytoplasm
Met25p::cytoplasm
Met2p::cytoplasm
Met3p::cytoplasm
Met5p-siroheme-FeS::cytoplasm
Met5p-siroheme::cytoplasm
Met5p::cytoplasm
Met6p::cytoplasm
Met8p::cytoplasm
Methionine::cytoplasm
Mht1p::cytoplasm
Mir1p::cytoplasm
Mir1p::mitochondrial
Mls1p::cytoplasm
Msn5p::cytoplasm
Msn5p::nucleus
NAD::mitochondrial
NADH::cytoplasm
NADH::mitochondrial
NADP::cytoplasm
NADP::mitochondrial
NADPH::cytoplasm
NADPH::mitochondrial
NH3::cytoplasm
Nar1p::cytoplasm
Nbp35p::cytoplasm
Nde1p::cytoplasm
Nde1p::mitochondrial
Ndi1p::cytoplasm
Ndi1p::mitochondrial
Nfs1p-PLP::mitochondrial
Nfs1p::cytoplasm
Nfs1p::mitochondrial
O2m::cytoplasm
O2m::mitochondrial
OAHomoserine::cytoplasm
Oac1p::cytoplasm
Oac1p::mitochondrial
Odc1p::cytoplasm
Odc1p::mitochondrial
Oglutathione::cytoplasm
Oglutathione::mitochondrial
Osm1p::cytoplasm
Osm1p::mitochondrial
Ot::cytoplasm
Ot::mitochondrial
Oxobutanoate::cytoplasm
PAP::cytoplasm
PAPS::cytoplasm
PLP::cytoplasm
PLP::mitochondrial
Pck1p::cytoplasm
Pda1p::cytoplasm
Pda1p::mitochondrial
Pdc1p::cytoplasm
Pdx3p::cytoplasm
Pep4p::cytoplasm
Pep4p::vacuole
Pfk1p::cytoplasm
Pfk2p::cytoplasm
Pfk::cytoplasm
Pgi1p::cytoplasm
Pgk1p::cytoplasm
Pho12p::cytoplasm
Pho12p::extracellular
Pho2p-Pho4p::nucleus
Pho2p::cytoplasm
Pho2p::nucleus
Pho3p::cytoplasm
Pho3p::extracellular
Pho4p-Pi::cytoplasm
Pho4p-Pi::nucleus
Pho4p::cytoplasm
Pho4p::nucleus
Pho5p::cytoplasm
Pho5p::extracellular
Pho80p-Pho85p-i::nucleus
Pho80p-Pho85p::cytoplasm
Pho80p-Pho85p::nucleus
Pho80p::cytoplasm
Pho81p::cytoplasm
Pho81p::nucleus
Pho84p::cytoplasm
Pho85p::cytoplasm
Pho89p::cytoplasm
Pho91p::cytoplasm
Pho91p::vacuole
Pi2::cytoplasm
Pi::cytoplasm
Pi::extracellular
Pi::mitochondrial
Pi::vacuole
Pic2p::cytoplasm
Pic2p::mitochondrial
Pin::vacuole
Pos5p::cytoplasm
Pos5p::mitochondrial
Pot1p::cytoplasm
Pox1p::cytoplasm
Ppn1p::cytoplasm
Ppn1p::vacuole
ProtoporphyrinIX::mitochondrial
Pse1p::cytoplasm
Pse1p::nucleus
Pyc1p::cytoplasm
Pyridoxal::cytoplasm
Pyridoxamine::cytoplasm
PyridoxaminePi::cytoplasm
Pyridoxine::cytoplasm
PyridoxinePi::cytoplasm
Rglutathione::cytoplasm
Rglutathione::mitochondrial
Rip1p-FeS::mitochondrial
Rip1p::cytoplasm
Rox1p::cytoplasm
Rox1p::nucleus
S::cytoplasm
SAHomocysteine::cytoplasm
SAMethionine::cytoplasm
SO3::cytoplasm
SO4::cytoplasm
Sal1p::cytoplasm
Sal1p::mitochondrial
Sah1p::cytoplasm
Sam1p::cytoplasm
Sdh1p::cytoplasm
Sdh2p::cytoplasm
Sdh3p::cytoplasm
Sdh4p-Heme::mitochondrial
Sdh4p::cytoplasm
Sdh::mitochondrial
Sfc1p::cytoplasm
Sfc1p::mitochondrial
Smf3p::cytoplasm
Smf3p::vacuole
Sod1p-Cu-Zn::cytoplasm
Sod1p::cytoplasm
Sod2p::cytoplasm
Sod2p::mitochondrial
Ssq1p::cytoplasm
Ssq1p::mitochondrial
Str2p-PLP::cytoplasm
Str2p::cytoplasm
Str3p::cytoplasm
Sul1p::cytoplasm
Tdh1p::cytoplasm
Tpi1p::cytoplasm
Tpn1p::cytoplasm
Utr1p::cytoplasm
Yah1p-FeS::mitochondrial
Yah1p::cytoplasm
Yah1p::mitochondrial
Yat2p::cytoplasm
Yfh1p-Fe::mitochondrial
Yfh1p::cytoplasm
Yfh1p::mitochondrial
Yia6p::cytoplasm
Yia6p::mitochondrial
Ynk1p::cytoplasm
Zap1p::cytoplasm
Zap1p::nucleus
Zwf1p::cytoplasm
aKetoglutarate::cytoplasm
aKetoglutarate::mitochondrial
acetaldehyde::cytoplasm
acetate::cytoplasm
acetate::mitochondrial
acetylCoA::cytoplasm
acetylCoA::mitochondrial
acidOxaloacetic::cytoplasm
acidOxaloacetic::mitochondrial
acylCoA::cytoplasm
allantoin::cytoplasm
citrate::cytoplasm
citrate::mitochondrial
diHydroxyAcetonePhosphate::cytoplasm
ethanol::cytoplasm
fructose16biPhosphate::cytoplasm
fructose6Phosphate::cytoplasm
fumarate::cytoplasm
fumarate::mitochondrial
glucose6Phosphate::cytoplasm
glucose::cytoplasm
glutamate::cytoplasm
glutamine::cytoplasm
glyceraldehyde3Phosphate::cytoplasm
glyoxylate::cytoplasm
isocitrate::cytoplasm
isocitrate::mitochondrial
malate::cytoplasm
malate::mitochondrial
phosphoDglycerolphosphate3::cytoplasm
phosphoenolpyruvate::cytoplasm
phosphoglycerate2::cytoplasm
phosphoglycerate3::cytoplasm
precorrin2::cytoplasm
pyruvate::cytoplasm
pyruvate::mitochondrial
siroheme::cytoplasm
succinate::cytoplasm
succinate::mitochondrial
succinylCoA::mitochondrial
ubiquinol::mitochondrial
ubiquinone::mitochondrial
urea::cytoplasm
ureidoglycolate::cytoplasm
uroporphyrinogen::cytoplasm
#X
X
FePi::mitochondrial
Mir1p_ox::mitochondrial
