# Supplementary material for: A Boolean probabilistic model of metabolic adaptation to oxygen in relation to iron homeostasis and oxidative stress
Source: BMC Syst Biol. 2011 Apr 13;5:51. doi: 10.1186/1752-0509-5-51 (PMC3094212; doi:10.1186/1752-0509-5-51)
Supplement: Additional file 6 — Clustering presented in Figure 6. cdt file (readable using Java TreeView or a spreadsheet program) of the clustering presented in Figure 6. [file 1752-0509-5-51-S6.CDT]

GID	UNIQID	NAME	GWEIGHT	Fum1p::cytoplasm	Nfs1p::cytoplasm	Str2p::cytoplasm	Ccc1p::vacuole	Cys3p::cytoplasm	Pyridoxine::cytoplasm	Cys4p::cytoplasm	PyridoxaminePi::cytoplasm	Met25p::cytoplasm	PLP::mitochondrial	Nde1p::mitochondrial	Hem1p::mitochondrial	Fum1p::mitochondrial	Pyridoxal::cytoplasm	Pic2p::mitochondrial	Bud16p::cytoplasm	Cys3p-PLP::cytoplasm	Nde1p::cytoplasm	Pic2p::cytoplasm	Hem1p::cytoplasm	Ccc1p::cytoplasm	Pyridoxamine::cytoplasm	Str2p-PLP::cytoplasm	Cys4p-PLP::cytoplasm	Hem1p-PLP::mitochondrial	Met25p-PLP::cytoplasm	Nfs1p::mitochondrial	Nfs1p-PLP::mitochondrial	PyridoxinePi::cytoplasm	PLP::cytoplasm	Pdx3p::cytoplasm	Tpn1p::cytoplasm	_	_	_	Homocysteine::cytoplasm	Aspartate::cytoplasm	aKetoglutarate::cytoplasm	Isa1p-FeS::mitochondrial	Oxobutanoate::cytoplasm	Cystathionine::cytoplasm	Isu1p-S::mitochondrial	GlutamineCysteine::cytoplasm	Rglutathione::cytoplasm	Rglutathione::mitochondrial	Sdh::mitochondrial
EWEIGHT				1	1	1	1	1	1	1	1	1	1	1	1	1	1	1	1	1	1	1	1	1	1	1	1	1	1	1	1	1	1	1	1				1	1	1	1	1	1	1	1	1	1	1
GENE1000X	PCK1	PCK1	1	0.02	-0.02	0.0	0.0	0.01	0.0	0.0	0.0	0.0	0.0	0.0	0.02	0.0	-0.03	0.01	0.0	0.0	-0.03	-0.04	0.02	0.0	0.04	0.0	0.0	0.01	0.0	-0.05	0.0	0.01	0.0	0.0	0.0				-0.01	0.05	-0.02	-0.01	0.01	-0.04	0.01	0.04	0.0	-0.04	-0.01
GENE1001X	ACH1	ACH1	1	0.03	-0.03	0.0	0.0	0.01	-0.02	0.03	-0.04	0.01	0.0	0.0	0.04	0.0	-0.01	0.01	0.0	0.0	-0.01	0.03	0.0	-0.02	0.01	0.0	0.0	0.0	0.0	-0.06	0.0	0.02	0.0	0.0	0.0				-0.1	0.05	-0.08	-0.05	-0.03	-0.14	0.05	0.11	-0.04	-0.02	-0.03
GENE1002X	FBP1	FBP1	1	0.01	-0.02	0.04	0.0	0.0	0.0	0.02	-0.03	0.0	0.0	0.0	0.02	0.01	0.0	0.0	0.0	0.0	0.0	0.0	0.01	-0.02	0.03	0.0	0.0	0.01	-0.01	-0.05	0.0	0.04	0.0	0.0	0.0				-0.06	0.07	-0.02	-0.03	0.01	-0.1	-0.02	-0.04	0.04	0.0	0.0
GENE1003X	POX1	POX1	1	0.01	-0.02	0.02	0.0	0.01	-0.03	0.01	0.0	-0.03	0.0	0.0	-0.02	0.01	-0.03	0.0	0.0	0.01	-0.03	-0.03	-0.02	-0.03	0.0	0.0	-0.01	0.0	0.0	-0.06	0.0	0.0	0.0	0.0	0.0				-0.39	-0.05	-0.22	-0.07	-0.05	-0.48	-0.15	-0.3	-0.14	-0.05	-0.04
GENE1004X	FOX2	FOX2	1	0.05	-0.03	0.02	0.0	0.01	0.0	0.02	-0.05	-0.01	0.0	0.0	0.01	0.0	-0.03	0.0	0.0	0.01	-0.02	-0.02	-0.03	0.01	0.03	0.0	0.0	0.01	0.0	-0.06	0.0	0.03	0.0	0.0	0.0				-0.54	-0.08	-0.26	-0.1	-0.11	-0.65	-0.33	-0.35	-0.19	-0.08	-0.06
GENE1005X	ALD2	ALD2	1	0.02	-0.01	-0.01	0.0	0.0	0.0	-0.03	-0.02	0.0	0.0	0.0	-0.02	0.01	-0.02	0.01	0.0	0.0	0.0	0.0	0.0	-0.04	0.03	-0.01	0.0	0.0	0.0	-0.05	0.0	0.06	0.0	0.0	0.0				-0.13	-0.08	-0.08	-0.04	-0.03	-0.18	-0.11	-0.04	-0.02	-0.06	-0.02
GENE1006X	PPN1	PPN1	1	0.06	-0.02	-0.01	0.0	0.01	0.0	0.0	-0.03	-0.01	0.0	0.0	-0.02	0.0	-0.02	0.01	0.0	0.0	-0.01	0.0	-0.01	-0.04	0.04	0.0	0.0	0.0	0.0	-0.03	0.0	0.05	0.0	0.0	0.0				-0.05	0.03	0.07	-0.01	0.01	-0.08	-0.06	-0.01	0.03	-0.03	-0.01
GENE1007X	MIR1	MIR1	1	0.03	-0.01	0.0	0.0	0.0	-0.01	-0.01	-0.01	0.0	0.0	0.0	-0.03	0.01	0.0	0.01	-0.01	0.01	-0.01	-0.04	-0.02	-0.04	0.03	0.0	0.0	0.0	0.0	-0.03	0.0	0.01	0.0	0.0	0.0				-0.05	0.02	0.04	-0.02	0.0	-0.08	-0.05	-0.01	-0.01	-0.05	0.0
GENE1008X	FBA1	FBA1	1	0.02	-0.02	-0.02	0.0	-0.01	0.03	-0.01	-0.01	0.0	0.0	0.0	-0.05	0.01	-0.01	0.01	0.0	0.0	0.0	0.0	-0.03	-0.04	0.02	-0.01	0.0	0.0	0.0	-0.03	0.01	0.0	0.0	0.0	0.0				-0.06	0.06	-0.04	-0.01	0.01	-0.05	-0.05	0.03	-0.03	0.02	0.0
GENE1009X	CDC19	CDC19	1	0.03	-0.04	0.0	0.0	0.0	-0.01	0.01	-0.02	0.03	0.0	-0.01	-0.01	0.0	-0.01	0.01	0.0	0.0	-0.02	-0.02	0.0	0.0	0.02	0.0	0.0	0.0	0.0	-0.02	0.0	0.0	0.0	0.0	0.0				-0.08	0.03	-0.02	-0.01	0.0	-0.11	0.03	0.02	0.04	-0.01	0.0
GENE1010X	ROX1	ROX1	1	0.01	-0.01	0.0	0.0	0.02	-0.02	0.0	0.0	-0.01	0.0	0.0	-0.01	0.0	-0.02	0.01	0.0	0.0	0.0	0.0	-0.02	-0.01	0.0	0.0	-0.01	0.0	0.0	-0.04	0.0	0.0	0.0	0.0	0.0				-0.07	0.08	-0.02	-0.01	0.01	-0.05	-0.09	0.02	0.03	-0.04	-0.01
GENE1011X	GPX1	GPX1	1	0.03	-0.02	0.0	0.0	0.01	-0.02	0.02	-0.04	0.0	0.0	0.0	-0.02	0.01	-0.01	0.01	0.0	0.01	-0.02	-0.02	-0.02	-0.03	0.05	0.0	0.0	0.0	0.0	-0.03	0.0	0.03	0.0	0.0	0.0				-0.03	0.1	-0.05	-0.01	0.01	-0.02	-0.14	0.07	0.39	0.32	0.01
GENE1012X	PDX3	PDX3	1	0.04	0.02	0.0	0.0	-0.01	0.0	0.01	1.42	0.0	0.0	0.0	-0.03	0.0	-0.01	0.01	0.0	0.0	-0.03	-0.01	-0.02	-0.02	0.03	0.0	0.0	0.0	0.0	-0.06	0.0	1.45	0.0	-6.0	0.0				-0.04	0.11	0.02	-0.01	0.01	-0.05	-0.02	-0.06	0.29	0.0	0.0
GENE1013X	PYC1	PYC1	1	0.01	-0.02	0.0	0.0	0.0	0.01	0.01	0.0	-0.03	0.0	0.0	-0.01	0.0	-0.02	0.01	0.0	0.0	-0.02	-0.01	-0.01	-0.03	0.03	0.0	0.0	0.0	-0.01	-0.04	0.0	0.04	0.0	0.0	0.0				-0.07	-0.1	-0.23	-0.01	0.02	-0.03	-0.02	0.04	0.05	-0.01	0.01
GENE1014X	PDA1	PDA1	1	0.05	-0.03	0.02	0.0	0.01	-0.03	-0.01	-0.04	0.02	0.0	0.0	-0.03	0.01	-0.02	0.0	0.0	0.0	0.0	-0.02	0.0	-0.05	0.01	-0.01	0.0	0.0	0.0	-0.04	0.0	0.04	0.0	0.0	0.0				-0.05	0.04	-0.08	-0.02	0.02	-0.07	0.07	0.0	0.01	0.0	0.0
GENE1015X	COX5A	COX5A	1	0.02	-0.01	0.0	0.0	0.0	0.0	0.0	0.0	-0.02	0.0	0.0	-0.04	0.0	-0.02	0.01	0.0	0.0	-0.01	0.0	-0.01	0.0	0.0	0.0	0.0	0.0	0.0	-0.03	0.0	0.0	0.0	0.0	0.0				-0.07	-0.02	-0.03	-0.02	0.01	-0.01	0.03	0.01	0.04	-0.04	0.0
GENE1016X	COX5B	COX5B	1	0.0	-0.02	0.0	0.0	0.0	0.02	0.01	0.0	-0.02	0.0	0.0	-0.04	0.0	0.01	0.0	0.0	0.01	-0.02	0.01	-0.03	-0.01	0.03	0.0	0.0	0.0	0.0	-0.06	0.0	0.03	0.0	0.0	0.0				-0.04	0.03	0.0	-0.02	0.01	-0.06	0.0	0.1	0.05	-0.04	0.0
GENE1017X	MLS1	MLS1	1	0.02	-0.02	0.0	0.0	0.02	-0.01	-0.01	-0.04	-0.01	0.0	0.0	-0.01	0.01	0.0	0.01	0.0	0.01	-0.04	-0.02	0.0	-0.02	0.01	0.0	0.0	0.0	0.0	-0.04	0.0	-0.01	0.0	0.0	0.0				0.01	0.05	0.04	0.0	0.01	0.04	0.0	0.09	0.06	-0.02	0.0
GENE1018X	ACS1	ACS1	1	0.0	0.01	0.03	0.0	0.01	-0.02	0.0	0.0	-0.01	0.0	0.0	0.01	0.01	-0.01	0.0	0.0	0.01	-0.03	0.0	0.0	0.0	0.02	0.0	0.0	0.0	0.0	-0.05	0.0	0.0	0.0	0.0	0.0				-0.06	0.05	-0.09	-0.01	0.02	-0.06	0.0	0.05	0.02	0.02	0.0
GENE1019X	OAC1	OAC1	1	0.02	-0.04	0.02	0.0	-0.01	0.0	0.02	-0.01	-0.03	0.0	0.0	0.01	0.01	0.0	0.0	0.0	0.01	-0.02	-0.01	0.0	-0.01	0.01	0.0	0.0	0.01	0.0	-0.03	0.0	0.02	0.0	0.0	0.0				-0.06	0.13	0.01	-0.01	0.0	-0.02	-0.01	0.03	0.02	-0.02	0.0
GENE1020X	CYC7	CYC7	1	0.03	0.0	0.01	0.0	0.0	-0.02	-0.01	0.01	0.0	0.0	0.0	-0.01	0.0	-0.02	0.01	0.0	0.01	-0.02	-0.03	-0.05	0.0	0.02	0.0	0.0	0.0	0.0	-0.04	0.0	0.0	0.0	0.0	0.0				-0.07	0.04	0.0	-0.01	0.01	-0.06	-0.02	-0.01	0.01	-0.01	0.0
GENE1021X	FUM1	FUM1	1	-6.0	-0.03	-0.01	0.0	0.01	-0.02	-0.01	-0.01	0.0	0.0	0.0	0.01	-6.0	-0.01	0.0	0.0	0.0	-0.02	0.02	-0.03	-0.02	0.01	0.0	-0.01	0.0	0.0	-0.02	0.0	0.04	0.0	0.0	0.0				-0.06	-0.01	-0.05	-0.06	-0.02	-0.07	-0.07	-0.11	-0.02	-0.06	-0.03
GENE1X
GENE2X
GENE3X
GENE4X
GENE5X
GENE1022X	SFC1	SFC1	1	0.02	-0.04	-0.01	0.0	0.0	-0.01	0.0	0.0	-0.02	0.0	-0.01	0.01	0.0	-0.03	0.0	-0.01	0.0	0.0	0.0	-0.02	-0.01	0.04	0.0	0.0	-0.01	0.0	-0.04	0.0	-0.01	0.0	0.0	0.0				-0.09	0.04	0.0	-0.05	-0.01	-0.12	0.0	0.04	0.0	-0.04	-0.03
GENE1023X	GSH2	GSH2	1	0.04	-0.02	0.02	0.0	0.0	-0.03	0.01	0.0	-0.01	0.0	0.0	0.0	0.01	0.0	0.0	0.0	0.0	-0.03	0.01	-0.03	-0.02	0.03	0.0	0.0	0.0	0.0	-0.05	0.01	0.02	0.0	0.0	0.0				-0.1	0.07	-0.07	-0.05	-0.02	-0.12	-0.16	3.33	-6.0	-6.0	-0.03
GENE1024X	MHT1	MHT1	1	0.0	0.0	0.0	0.0	0.01	0.0	0.01	0.0	0.0	0.0	0.0	-0.03	0.01	0.01	0.0	-0.01	0.0	-0.02	0.0	0.0	-0.01	0.02	0.0	0.0	0.0	0.0	-0.07	0.0	0.02	0.0	0.0	0.0				0.07	0.01	0.01	0.0	0.0	0.02	-0.06	0.07	0.03	-0.06	-0.01
GENE1025X	PGI1	PGI1	1	0.03	-0.02	0.03	0.0	0.0	-0.02	0.01	-0.03	0.0	0.0	0.0	-0.03	0.01	-0.02	0.01	0.0	0.01	-0.04	-0.01	-0.02	-0.01	-0.02	-0.01	0.0	0.0	0.0	-0.03	0.01	0.04	0.0	0.0	0.0				-0.09	0.01	-0.02	-0.05	-0.02	-0.11	-0.09	-0.03	-0.07	-0.03	-0.03
GENE1026X	LSC2	LSC2	1	0.0	-0.01	-0.02	0.0	-0.02	-0.02	0.0	-0.01	0.01	0.0	0.0	0.0	0.0	-0.04	0.01	0.0	0.01	-0.01	0.01	0.0	-0.01	0.02	0.0	0.0	0.0	0.0	-0.05	0.0	0.03	0.0	0.0	0.0				-0.11	-0.02	-0.06	-0.03	-0.02	-0.11	-0.04	-0.06	-0.03	-0.08	-0.03
GENE1027X	LSC1	LSC1	1	0.04	-0.02	0.0	0.0	0.0	-0.01	0.0	-0.02	-0.02	0.0	0.0	-0.03	0.0	0.01	0.01	0.0	0.01	-0.03	0.0	-0.05	-0.03	0.0	0.0	0.0	0.0	0.0	-0.04	0.0	0.03	0.0	0.0	0.0				-0.03	0.0	-0.06	-0.01	0.01	-0.05	0.0	0.03	0.0	0.01	0.0
GENE1028X	PHO91	PHO91	1	0.03	-0.01	-0.01	0.0	0.0	0.0	0.01	0.01	-0.01	0.0	-0.01	-0.02	0.0	0.0	0.0	0.0	0.0	-0.05	0.0	-0.03	-0.02	0.04	0.0	0.0	0.0	-0.01	-0.02	0.0	0.03	0.0	0.0	0.0				-0.02	0.1	0.02	-0.02	0.01	-0.04	-0.02	0.07	0.02	-0.07	0.0
GENE1029X	ASP1	ASP1	1	0.03	-0.01	0.0	0.0	0.01	0.0	0.01	0.02	-0.01	0.0	0.0	-0.02	0.0	-0.03	0.01	-0.01	0.01	-0.02	0.01	0.0	0.0	0.02	0.0	0.0	0.01	0.0	-0.01	0.0	0.01	0.0	0.0	0.0				-0.05	-1.61	-0.02	-0.01	0.01	-0.01	-0.07	-0.14	-0.02	-0.01	0.0
GENE1030X	GGC1	GGC1	1	0.04	-0.05	0.02	0.0	0.01	0.01	0.01	0.01	0.0	0.0	0.0	-0.06	0.0	-0.01	0.0	0.0	0.0	-0.01	-0.02	-0.04	0.0	-0.01	0.0	-0.01	0.0	-0.01	-0.04	0.0	0.03	0.0	0.0	0.0				-0.07	0.05	-0.05	-0.03	-0.03	-0.05	-0.08	-0.01	0.02	-0.05	-0.03
GENE1031X	DIC1	DIC1	1	0.05	-0.02	0.02	0.0	0.0	0.0	0.0	0.0	0.01	0.0	0.0	-0.02	0.01	-0.03	0.0	0.0	0.01	-0.01	-0.02	-0.03	0.01	0.03	0.0	-0.01	0.0	0.0	-0.03	0.0	0.04	0.0	0.0	0.0				-0.05	0.03	-0.04	-0.02	0.0	-0.02	-0.05	0.02	0.03	-0.02	-0.01
GENE1032X	MDH3	MDH3	1	0.01	-0.01	-0.02	0.0	-0.01	-0.04	0.0	0.0	0.0	0.0	0.0	-0.01	0.0	-0.01	0.0	0.0	0.0	-0.04	-0.01	-0.02	-0.01	0.02	0.0	0.0	0.0	0.0	-0.01	0.0	0.01	0.0	0.0	0.0				-0.03	0.04	-0.01	-0.03	0.01	-0.02	-0.02	0.06	0.07	-0.05	0.0
GENE1033X	NDE1	NDE1	1	0.02	-0.02	0.02	0.0	0.0	-0.04	-0.01	-0.04	0.02	0.0	-6.0	-0.03	0.0	-0.02	0.0	0.0	0.01	-6.0	0.0	-0.03	0.01	0.01	0.0	0.0	0.0	0.0	-0.04	0.0	0.01	0.0	0.0	0.0				-0.08	0.03	-0.11	-0.04	-0.03	-0.06	-0.07	-0.02	0.02	-0.08	-0.03
GENE1034X	ADK2	ADK2	1	0.02	-0.02	0.02	0.0	0.0	0.01	0.02	-0.02	0.0	0.0	-0.01	-0.01	0.0	-0.01	0.0	0.0	0.01	-0.01	-0.04	-0.03	-0.03	0.02	0.0	-0.01	0.0	0.0	-0.04	0.01	0.01	0.0	0.0	0.0				-0.02	0.03	0.07	-0.02	0.01	-0.06	-0.09	0.0	0.04	-0.04	-0.01
GENE1035X	AAC1	AAC1	1	0.04	-0.02	0.01	0.0	0.0	0.0	0.03	-0.01	0.02	0.0	-0.01	-0.03	0.0	0.0	0.01	0.0	0.0	0.0	0.01	-0.02	-0.01	0.02	-0.01	0.0	0.0	0.0	-0.01	0.0	0.01	0.0	0.0	0.0				-0.08	-0.01	-0.04	0.0	0.02	-0.11	-0.04	0.03	0.03	-0.02	-0.01
GENE6X
GENE7X
GENE8X
GENE9X
GENE10X
GENE1036X	ATP689	ATP689	1	0.03	0.01	0.0	0.0	0.0	0.0	0.0	0.0	0.01	0.0	-0.01	0.01	0.01	-0.02	0.01	-0.01	0.01	-0.04	-0.01	0.0	0.0	0.02	0.0	0.0	0.01	0.0	-0.05	0.0	0.0	0.0	0.0	0.0				-0.09	0.1	0.04	-0.02	0.02	-0.06	0.03	0.05	0.07	-0.01	0.0
GENE1037X	AFT12	AFT12	1	0.03	0.0	0.01	0.0	-0.01	-0.04	0.0	-0.04	-0.02	0.0	0.0	0.01	0.0	-0.03	0.01	0.0	0.01	-0.02	-0.03	-0.01	-0.05	0.05	0.0	0.0	0.01	0.0	-0.05	0.01	0.0	0.0	0.0	0.0				-0.15	-0.1	0.01	-0.45	-0.06	-0.12	-0.62	-0.2	-0.05	-0.03	-0.27
GENE1038X	ATP710A23	ATP710A23	1	0.01	-0.03	0.01	0.0	0.01	-0.01	0.03	-0.02	-0.03	0.0	0.0	-0.01	0.01	-0.04	0.0	-0.01	0.0	-0.03	-0.02	-0.01	-0.03	0.02	0.0	0.0	0.0	0.0	-0.06	0.0	0.06	0.0	0.0	0.0				-0.1	0.01	0.01	-0.03	0.0	-0.08	0.06	0.0	0.04	-0.05	0.0
GENE1039X	ZWF1	ZWF1	1	0.0	-0.06	0.0	0.0	0.01	-0.01	0.0	0.0	-0.01	0.0	0.0	-0.02	0.01	-0.01	0.0	-0.01	0.0	-0.01	-0.01	0.0	-0.01	0.02	0.0	-0.01	0.0	-0.01	-0.05	0.0	0.02	0.0	0.0	0.0				-0.13	0.01	0.07	-0.02	0.0	-0.15	-0.02	0.01	-0.05	-0.05	0.01
GENE1040X	PEP4	PEP4	1	0.05	-0.02	0.0	0.0	-0.01	-0.04	0.0	-0.01	0.0	0.0	-0.01	-0.03	0.0	-0.04	0.0	-0.01	0.01	-0.03	0.0	-0.04	-0.02	0.03	0.0	0.0	0.01	-0.01	0.01	0.0	0.01	0.0	0.0	0.0				-0.06	0.06	0.02	-0.01	0.0	-0.1	-0.08	0.01	0.02	-0.01	0.0
GENE1041X	FAA2	FAA2	1	0.01	0.0	0.0	0.01	0.0	-0.02	0.03	-0.01	0.02	0.0	0.0	-0.03	0.0	-0.01	0.0	0.0	0.01	0.0	-0.01	0.0	-0.02	0.0	-0.01	0.0	0.0	0.0	-0.05	0.0	0.0	0.0	0.0	0.0				-0.33	-0.05	-0.2	-0.04	-0.04	-0.43	-0.15	-0.25	-0.07	0.0	-0.01
GENE1042X	AFT2	AFT2	1	0.04	0.01	0.0	0.0	-0.02	0.0	0.01	0.0	0.01	0.0	-0.01	-0.01	0.0	-0.02	0.01	-0.01	0.01	-0.01	-0.02	0.0	-0.03	0.04	0.0	0.0	0.0	0.0	-0.05	0.0	0.02	0.0	0.0	0.0				-0.1	-0.06	0.06	-0.22	0.0	-0.06	-0.73	-0.12	-0.03	0.0	-0.09
GENE1043X	ATP1A5	ATP1A5	1	0.03	0.0	0.0	0.0	0.0	-0.03	0.03	-0.02	0.02	0.0	0.0	-0.04	0.01	-0.01	0.0	0.0	0.0	0.0	0.0	-0.01	-0.01	0.02	0.0	0.0	0.0	0.0	-0.01	0.0	0.02	0.0	0.0	0.0				-0.08	0.01	-0.02	-0.02	0.0	-0.05	0.08	0.0	0.03	-0.09	0.0
GENE1044X	MDH1	MDH1	1	0.03	0.0	0.02	0.0	0.0	-0.01	0.01	-0.01	-0.05	0.0	0.0	0.02	0.0	-0.01	0.0	-0.01	0.0	0.0	-0.03	-0.01	-0.02	0.01	0.0	0.0	0.0	0.0	-0.02	0.0	-0.02	0.0	0.0	0.0				-0.04	0.05	-0.08	0.0	0.0	0.02	0.01	0.01	0.05	0.0	-0.01
GENE1045X	CCC1	CCC1	1	0.02	-0.02	-0.02	-6.0	0.01	-0.05	0.01	-0.02	0.0	0.0	0.0	-0.02	0.0	-0.03	0.01	0.0	0.01	-0.02	0.01	0.01	-6.0	0.03	0.0	0.0	0.0	-0.01	-0.05	0.0	0.02	0.0	0.0	0.0				-0.01	0.06	0.06	0.0	0.01	0.0	-0.04	0.01	0.0	-0.03	0.0
GENE1046X	OSM1	OSM1	1	0.03	0.0	0.01	0.0	-0.01	-0.01	0.0	0.01	-0.03	0.0	0.0	-0.05	0.0	-0.01	0.01	0.0	0.0	0.0	0.0	0.0	-0.01	0.02	0.0	0.0	0.0	-0.01	-0.03	0.0	0.04	0.0	0.0	0.0				-0.06	0.03	0.01	-0.01	0.01	-0.04	0.0	0.11	0.05	-0.06	0.0
GENE1047X	DUR12	DUR12	1	0.0	0.0	0.0	0.0	0.04	0.01	0.0	0.0	-0.02	0.0	0.0	-0.06	0.01	-0.02	0.0	0.0	0.01	-0.02	-0.03	-0.01	-0.01	0.03	0.0	0.0	0.0	-0.01	0.01	0.0	0.03	0.0	0.0	0.0				-0.08	0.0	-0.02	-0.04	-0.02	-0.06	-0.06	0.02	-0.03	-0.08	-0.02
GENE1048X	SMF3	SMF3	1	0.0	0.0	0.01	0.01	0.0	-0.03	-0.01	0.01	0.0	0.0	0.0	0.01	0.0	-0.02	0.0	-0.01	0.0	0.0	-0.01	-0.03	0.0	0.04	-0.01	0.0	0.0	0.0	-0.04	0.0	0.03	0.0	0.0	0.0				-0.02	0.03	0.02	-0.02	0.0	-0.04	-0.04	0.04	0.05	0.0	0.0
GENE11X
GENE12X
GENE13X
GENE14X
GENE15X
GENE1049X	IDH2	IDH2	1	0.03	-0.01	0.0	0.0	0.01	0.0	0.03	-0.02	0.01	0.0	0.0	-0.02	0.01	0.01	0.0	-0.01	0.0	-0.01	-0.02	-0.02	0.02	0.04	0.0	0.0	0.0	-0.01	-0.06	0.0	0.0	0.0	0.0	0.0				-0.09	0.09	-1.02	-0.02	0.01	0.0	0.06	-0.54	-0.19	-0.02	0.0
GENE1050X	IDH1	IDH1	1	0.01	0.0	0.04	0.0	0.02	-0.02	0.04	-0.04	0.0	0.0	0.0	-0.02	0.0	-0.02	0.01	0.0	0.01	-0.01	-0.01	-0.01	-0.02	0.0	0.0	0.0	0.01	0.0	-0.04	-0.01	0.04	0.0	0.0	0.0				-0.1	-0.11	-1.15	-0.03	-0.02	-0.05	0.08	-0.65	-0.28	-0.08	-0.02
GENE1051X	SAH1	SAH1	1	0.0	-0.02	0.03	0.0	0.03	0.0	0.01	0.0	0.0	0.0	0.0	-0.01	0.0	-0.01	0.01	0.0	0.0	0.02	-0.03	0.0	-0.02	0.0	0.0	0.0	0.01	0.0	-0.02	0.0	0.02	0.0	0.0	0.01				-0.81	0.03	0.01	-0.02	-0.02	-0.65	-0.32	-0.44	-0.14	0.0	0.01
GENE1052X	STR3	STR3	1	0.03	-0.02	0.01	0.0	0.0	-0.03	0.02	-0.02	0.02	0.0	0.0	0.01	0.0	-0.02	0.01	0.0	0.0	0.01	-0.02	0.0	0.0	0.04	0.0	0.0	0.0	0.0	-0.02	0.0	0.04	0.0	0.0	0.0				-1.25	-0.05	-0.15	-0.07	-0.04	0.48	0.01	0.15	-0.02	-0.06	-0.06
GENE1053X	ALT1	ALT1	1	0.02	-0.02	0.01	0.0	0.02	-0.02	0.01	0.0	0.0	0.0	-0.01	-0.02	0.01	0.0	0.0	0.0	0.0	-0.03	-0.02	-0.01	-0.01	0.03	0.0	0.0	0.01	0.0	-0.04	0.0	0.04	0.0	0.0	0.0				-0.04	-0.51	0.46	-0.01	0.0	-0.02	0.08	-0.43	-0.11	-0.03	0.0
GENE1054X	GDH1	GDH1	1	0.02	-0.05	-0.01	0.0	0.0	0.0	0.01	-0.01	-0.01	0.0	0.0	0.0	0.0	0.0	0.01	-0.01	0.0	-0.01	-0.03	-0.02	0.01	0.02	0.0	0.0	0.0	0.0	-0.05	0.0	0.02	0.0	0.0	0.0				-0.04	-0.11	0.16	-0.02	0.02	-0.02	-0.05	-0.03	0.02	-0.01	0.0
GENE1055X	MET22	MET22	1	0.03	0.0	0.0	0.0	-0.01	0.01	0.0	-0.04	0.0	0.0	0.0	0.01	0.0	-0.02	0.0	0.0	0.01	-0.03	0.02	-0.01	-0.02	0.01	0.0	0.0	0.0	0.0	-0.04	0.0	0.02	0.0	0.0	0.0				-0.07	0.03	-0.02	-0.02	-0.01	-0.09	-0.01	-0.02	-0.03	-0.04	-0.03
GENE1056X	ODC1	ODC1	1	0.01	-0.02	0.0	0.01	0.03	0.0	0.02	-0.01	-0.01	0.0	0.0	0.0	0.0	-0.01	0.01	0.0	0.0	0.0	0.01	-0.02	0.0	0.02	0.0	0.0	-0.01	0.0	-0.02	0.0	0.0	0.0	0.0	0.0				-0.05	-0.12	-0.87	-0.01	0.02	-0.03	0.06	-0.47	-0.21	-0.07	-0.01
GENE1057X	MAC1	MAC1	1	0.01	-0.04	0.0	0.0	-0.02	-0.03	-0.01	0.01	0.0	0.0	0.0	-0.01	0.0	-0.01	0.0	-0.01	0.01	0.01	-0.03	-0.02	0.0	0.02	0.0	0.0	0.0	-0.01	-0.03	0.0	0.02	0.0	0.0	0.0				-0.12	-0.01	-0.05	-0.03	-0.03	-0.13	-0.03	-0.03	-0.04	-0.03	-0.03
GENE1058X	GSH1	GSH1	1	0.01	-0.03	0.04	0.0	0.02	0.0	0.0	-0.03	0.0	0.0	0.0	0.02	0.0	-0.01	0.0	0.0	0.0	-0.02	0.01	-0.02	-0.02	0.02	0.0	-0.01	0.0	0.0	-0.05	0.0	0.02	0.0	-0.01	0.0				-0.01	0.22	0.04	0.0	0.02	0.11	0.28	-6.0	-6.0	-6.0	-0.01
GENE1059X	GLR1	GLR1	1	0.03	-0.01	0.01	0.0	0.0	-0.02	0.01	-0.02	-0.04	0.0	-0.01	0.01	0.0	0.0	0.0	0.0	0.01	0.01	0.02	0.0	-0.02	0.02	0.0	0.0	0.0	0.0	-0.05	0.0	0.02	0.0	0.0	0.0				-0.03	0.04	-0.01	-0.02	0.01	-0.06	-0.12	0.05	-0.32	-2.13	-0.01
GENE1060X	SOD2	SOD2	1	0.03	-0.02	-0.01	0.0	0.01	0.0	0.0	0.0	0.0	0.0	0.0	-0.03	0.0	-0.03	0.01	-0.01	0.01	-0.02	0.0	-0.04	-0.05	0.01	0.0	0.0	0.0	0.0	-0.04	0.0	0.05	0.0	0.0	0.0				-0.06	0.05	0.04	-0.2	0.01	-0.04	-0.05	0.09	0.06	0.0	-0.1
GENE16X
GENE17X
GENE18X
GENE19X
GENE20X
GENE1061X	DAL1	DAL1	1	0.0	0.0	0.01	0.0	0.01	-0.03	-0.02	-0.01	0.0	0.0	0.0	-0.01	0.01	0.0	0.01	0.0	0.01	-0.02	-0.03	-0.02	-0.03	0.02	0.0	0.0	0.0	0.0	-0.01	0.0	0.02	0.0	0.0	0.0				-0.09	0.02	0.04	-0.04	-0.02	-0.09	-0.14	-0.05	-0.01	-0.1	-0.03
GENE1062X	FE3	FE3	1	0.02	0.0	0.0	0.0	0.02	0.0	0.03	0.0	0.0	0.0	0.0	-0.02	0.0	0.0	0.0	0.0	0.01	-0.01	0.0	0.01	-0.02	0.02	0.0	0.0	0.01	0.0	-0.04	0.0	0.03	0.0	0.0	0.0				0.01	0.09	-0.1	-0.04	0.01	0.02	0.3	0.07	0.1	0.0	-0.01
GENE1063X	FRE1	FRE1	1	0.07	0.0	0.0	0.0	0.0	0.01	-0.01	-0.02	0.0	0.0	0.0	0.02	0.0	0.0	0.0	0.0	0.0	0.0	0.02	-0.01	0.01	0.02	0.0	0.0	0.0	0.0	-0.01	0.01	0.01	0.0	0.0	0.0				-0.03	0.07	-0.04	-0.06	0.0	-0.08	0.33	0.07	0.1	0.0	0.0
GENE1064X	DUR3	DUR3	1	0.02	-0.02	-0.01	0.0	-0.01	-0.04	0.0	0.0	0.0	0.0	0.0	-0.03	0.0	0.0	0.01	0.0	0.01	-0.02	-0.02	-0.01	-0.03	0.03	0.0	0.0	0.0	0.0	-0.04	0.0	0.06	0.0	0.0	0.0				-0.06	0.07	0.06	-0.02	0.01	-0.08	-0.05	0.07	0.05	-0.04	0.0
GENE1065X	NDI1	NDI1	1	0.0	-0.02	0.0	0.0	-0.04	-0.03	-0.02	-0.04	-0.01	0.0	0.0	0.01	0.01	-0.03	0.0	0.0	0.01	-0.02	0.0	0.0	0.0	-0.01	-0.01	0.0	0.0	0.0	-0.05	0.0	0.0	0.0	0.0	0.0				-0.13	-0.06	-0.13	-0.07	-0.06	-0.09	-0.12	-0.03	-0.06	0.01	-0.06
GENE1066X	ASN1	ASN1	1	0.01	-0.01	0.0	0.0	-0.04	-0.01	0.01	0.0	-0.04	0.0	-0.01	-0.03	0.0	-0.03	0.0	0.0	0.01	0.0	-0.03	-0.02	-0.01	0.04	0.0	0.0	0.01	0.0	0.0	0.0	0.0	0.0	0.0	0.0				-0.09	0.16	-0.31	0.0	0.01	-0.05	0.01	-0.48	-0.13	-0.06	0.0
GENE1067X	MAE1	MAE1	1	0.04	-0.01	0.0	0.0	0.0	-0.01	0.0	-0.04	-0.01	0.0	0.0	0.01	0.0	-0.05	0.0	0.0	0.0	-0.01	0.0	-0.02	-0.01	0.01	0.0	0.0	0.0	0.0	-0.02	0.0	0.02	0.0	0.0	0.0				-0.06	-0.01	0.03	-0.05	0.01	-0.08	0.39	0.01	-0.01	-0.35	0.01
GENE1068X	PSE1	PSE1	1	0.06	0.0	-0.02	0.0	0.02	-0.03	0.01	-0.05	-0.01	0.0	0.0	-0.03	0.0	0.02	0.01	0.0	0.01	-0.01	-0.01	0.0	-0.03	0.02	0.0	0.0	0.01	-0.01	-0.02	0.0	0.01	0.0	0.0	0.0				-0.05	-0.12	0.15	-0.34	0.02	0.02	-0.46	-0.05	0.03	0.04	-0.05
GENE1069X	DAL4	DAL4	1	0.01	-0.03	0.0	0.0	0.04	-0.02	0.01	-0.04	0.0	0.0	-0.01	0.01	0.01	-0.02	0.0	0.0	0.01	-0.02	-0.02	-0.01	0.0	0.04	0.0	-0.01	0.0	0.0	-0.05	0.0	0.03	0.0	0.0	0.0				-0.01	0.07	0.04	0.0	0.02	0.0	-0.11	0.02	0.03	-0.01	0.0
GENE1070X	DAL3	DAL3	1	0.04	0.0	0.0	0.0	0.02	-0.01	0.01	0.0	-0.01	0.0	0.0	0.0	0.01	-0.02	0.0	0.0	0.01	-0.04	-0.01	0.0	-0.04	0.04	0.0	0.0	0.0	-0.01	-0.07	0.0	0.02	0.0	0.0	0.0				-0.04	0.01	0.04	-0.06	-0.02	-0.02	-0.02	0.0	0.01	-0.06	-0.03
GENE1071X	DAL2	DAL2	1	0.02	-0.04	0.0	0.0	0.0	-0.02	-0.01	0.01	0.01	0.0	0.0	0.02	0.0	0.0	0.01	-0.01	0.01	-0.02	-0.05	-0.01	-0.04	0.02	0.0	0.0	0.0	0.0	-0.08	0.0	0.06	0.0	0.0	0.0				-0.06	0.02	-0.02	-0.02	0.01	-0.02	-0.02	0.07	0.08	-0.04	0.0
GENE1072X	ALLANTOIN	ALLANTOIN	1	0.02	-0.02	0.01	0.0	0.02	-0.02	0.0	0.0	0.0	0.0	0.0	0.01	0.01	-0.02	0.0	0.0	0.0	-0.01	0.0	-0.03	0.01	0.04	0.0	0.0	0.0	0.0	-0.04	0.01	0.0	0.0	0.0	0.0				-0.05	0.07	0.02	-0.04	-0.01	-0.01	-0.03	0.1	0.0	-0.07	-0.03
GENE21X
GENE22X
GENE23X
GENE24X
GENE25X
GENE1073X	CYT1	CYT1	1	0.06	-0.02	0.01	0.0	0.01	0.0	-0.01	-0.04	-0.01	0.0	0.0	0.02	0.0	0.01	0.0	0.0	0.01	-0.02	-0.02	-0.01	-0.02	0.03	-0.01	0.0	0.01	0.0	-0.08	0.0	-0.02	0.0	0.0	0.0				-0.04	0.0	-0.16	0.0	0.01	-0.05	-0.11	-0.1	0.09	0.12	0.0
GENE1074X	QCR2	QCR2	1	0.07	0.0	-0.01	0.0	0.0	-0.02	0.0	-0.05	-0.01	0.0	0.0	-0.02	0.01	-0.02	0.0	-0.01	0.0	-0.02	-0.01	-0.02	-0.02	0.02	0.0	0.0	0.0	0.0	-0.01	0.0	-0.02	0.0	0.0	0.0				-0.03	-0.03	-0.16	0.0	0.01	-0.02	-0.07	0.04	0.03	0.15	0.0
GENE1075X	QCR6	QCR6	1	0.05	0.0	0.02	0.0	0.0	-0.02	0.01	-0.03	0.02	0.0	0.0	-0.01	0.01	-0.02	0.0	0.0	0.0	-0.01	-0.02	0.01	-0.03	0.01	0.0	0.0	0.0	0.0	-0.04	0.0	-0.02	0.0	0.0	0.0				-0.05	0.02	-0.14	-0.01	0.01	-0.04	-0.04	0.0	0.05	0.17	0.0
GENE1076X	QCR7	QCR7	1	0.08	-0.02	0.01	0.0	-0.01	-0.01	0.0	-0.05	0.0	0.0	-0.01	-0.02	0.01	-0.01	0.01	0.0	0.0	-0.04	-0.01	0.0	-0.01	0.02	-0.01	-0.01	0.0	-0.01	-0.06	0.0	-0.03	0.0	0.0	0.0				-0.05	0.04	-0.14	0.01	0.01	-0.08	-0.09	-0.02	0.1	0.1	0.0
GENE1077X	QCR8	QCR8	1	0.08	-0.01	-0.01	0.0	-0.01	-0.01	0.02	-0.08	-0.03	0.0	-0.01	0.01	0.0	-0.03	0.0	0.0	0.01	0.0	-0.02	-0.01	-0.01	0.02	0.0	0.0	0.0	0.0	-0.04	0.0	-0.03	0.0	0.0	0.0				-0.05	0.0	-0.11	0.0	0.02	0.02	-0.09	-0.01	0.14	0.13	0.01
GENE1078X	COR1	COR1	1	0.06	-0.02	0.0	0.0	0.01	0.0	0.0	-0.05	0.0	0.0	0.0	0.01	0.01	0.01	0.01	-0.01	0.01	-0.01	-0.01	0.0	-0.02	0.02	0.0	-0.01	0.0	0.0	-0.02	0.0	0.0	0.0	0.0	0.0				-0.05	0.05	-0.15	-0.01	0.01	-0.08	-0.07	0.01	0.03	0.14	0.01
GENE1079X	QCR9	QCR9	1	0.04	-0.02	0.0	0.0	0.0	0.0	-0.01	-0.04	0.01	0.0	0.0	-0.02	0.0	-0.01	0.0	0.0	0.01	-0.01	-0.02	0.0	0.0	0.03	0.0	-0.01	0.0	0.0	-0.05	0.0	-0.02	0.0	0.0	0.0				-0.04	-0.01	-0.12	0.01	0.01	-0.05	-0.07	0.03	0.06	0.16	0.0
GENE1080X	CYTB	CYTB	1	0.06	-0.01	-0.01	0.0	0.01	-0.02	0.0	-0.05	-0.01	0.0	0.0	-0.02	0.0	0.0	0.01	0.0	0.01	-0.02	0.0	0.03	-0.01	0.03	0.0	-0.01	0.01	0.0	-0.02	0.0	-0.05	0.0	0.0	0.0				-0.1	0.05	-0.17	-0.03	-0.03	-0.11	-0.15	0.02	0.06	0.13	-0.02
GENE1081X	CYT2	CYT2	1	0.03	-0.02	0.01	0.0	0.0	-0.01	0.0	-0.05	0.0	0.0	0.0	0.01	0.0	-0.02	0.01	0.0	0.0	0.0	0.01	-0.02	-0.02	0.02	0.0	0.0	0.0	0.0	-0.05	0.0	-0.02	0.0	0.0	0.0				-0.02	0.08	-0.15	0.0	0.01	-0.04	-0.02	0.03	0.04	0.12	0.0
GENE1082X	QCR10	QCR10	1	0.05	-0.04	0.0	0.0	0.03	-0.01	-0.02	-0.04	0.02	0.0	0.0	-0.02	0.0	0.01	0.01	0.0	0.0	0.0	-0.03	-0.02	0.0	0.02	0.0	0.0	0.0	0.0	-0.05	0.0	-0.01	0.0	0.0	0.0				-0.09	0.05	-0.12	0.01	0.02	-0.11	-0.08	-0.04	0.07	0.13	0.0
GENE1083X	RIP1	RIP1	1	0.05	0.01	0.0	0.0	0.0	0.0	0.0	-0.07	0.03	0.0	0.0	0.02	0.0	-0.02	0.01	0.0	0.01	0.01	0.0	-0.01	0.02	0.03	0.0	0.0	0.0	0.0	-0.03	0.0	-0.01	0.0	0.0	0.0				-0.13	-0.02	-0.21	-0.03	-0.02	-0.16	-0.05	0.0	0.05	0.13	-0.03
GENE26X
GENE27X
GENE28X
GENE29X
GENE30X
GENE1084X	FET3	FET3	1	0.05	-0.01	0.04	0.0	-0.04	0.02	0.02	-0.01	0.0	0.0	0.0	-0.03	0.01	0.0	0.0	0.0	0.0	-0.01	-0.01	-0.03	0.0	0.01	0.0	0.0	0.0	0.0	-0.04	0.01	0.03	0.0	0.0	0.0				-0.06	0.13	-0.01	-0.04	0.01	-0.01	0.25	0.01	0.0	0.02	0.0
GENE1085X	FTR1	FTR1	1	0.04	-0.02	0.0	0.0	0.0	-0.02	0.01	-0.02	-0.02	0.0	0.0	-0.02	0.0	0.02	0.0	0.0	0.01	-0.01	-0.01	0.0	0.01	0.03	0.0	0.0	0.0	0.0	-0.07	0.0	0.04	0.0	0.0	0.0				-0.06	-0.02	0.05	-0.05	-0.01	-0.08	0.19	0.0	-0.01	0.03	-0.01
GENE1086X	STR2	STR2	1	0.03	0.0	-6.0	0.0	0.0	0.0	0.02	0.0	0.0	0.0	0.0	0.0	0.01	0.01	0.01	0.0	0.0	-0.02	0.02	-0.03	-0.02	0.01	-6.0	-0.01	0.0	0.0	-0.02	0.0	0.05	0.0	0.0	0.0				-0.11	0.03	-0.02	0.0	0.0	-0.54	0.09	0.35	0.11	-0.02	0.0
GENE1087X	PHO2	PHO2	1	0.02	-0.02	0.02	0.0	-0.02	-0.03	0.01	-0.01	0.0	0.0	-0.01	-0.02	0.0	0.0	0.01	0.0	0.0	-0.01	-0.05	-0.01	-0.02	0.02	0.0	0.0	0.0	0.0	-0.05	0.0	0.05	0.0	0.0	0.0				-0.05	0.02	-0.02	0.0	0.01	-0.08	-0.04	0.02	0.01	-0.04	0.0
GENE1088X	AAT1	AAT1	1	0.02	-0.01	0.01	0.0	-0.02	0.0	0.01	-0.05	-0.01	0.0	0.0	-0.03	0.0	-0.03	0.0	0.0	0.0	0.0	-0.01	-0.04	-0.04	0.04	0.0	-0.01	0.0	0.0	-0.02	0.0	0.0	0.0	0.0	0.0				-0.05	-6.0	-0.53	0.0	0.02	0.02	0.08	-0.48	-0.14	-0.03	0.0
GENE1089X	ISA1	ISA1	1	0.02	-0.02	0.0	0.0	0.0	0.0	0.0	0.01	0.01	0.0	0.0	-0.02	0.01	-0.01	0.01	0.0	0.0	-0.04	-0.01	0.01	0.0	0.02	0.0	0.0	0.0	0.0	-0.05	-0.01	0.05	0.0	0.0	0.0				-0.06	-0.09	0.12	-6.0	-0.02	-0.1	-1.41	-0.11	-0.04	0.0	-0.03
GENE1090X	GLT1	GLT1	1	0.02	-0.02	0.0	0.01	0.01	0.0	-0.02	-0.02	0.01	0.0	0.0	-0.03	0.0	-0.02	0.01	0.0	0.01	-0.04	-0.03	-0.01	-0.01	0.04	0.0	0.0	0.0	0.0	-0.05	0.0	0.0	0.0	0.0	0.0				-0.05	-0.14	0.33	-0.02	0.01	-0.02	-0.02	-0.02	0.02	-0.05	-0.01
GENE1091X	SAL1	SAL1	1	0.03	-0.02	0.01	0.0	0.0	0.0	0.02	0.0	0.0	0.0	0.0	-0.04	0.0	0.01	0.0	0.0	0.01	0.01	-0.04	0.0	-0.01	0.03	-0.01	0.0	0.0	0.0	-0.04	0.0	0.01	0.0	0.0	0.0				-0.04	0.04	0.01	-0.04	-0.02	-0.07	0.0	0.04	0.02	-0.03	-0.03
GENE1092X	SDH1	SDH1	1	0.02	0.0	0.01	0.0	0.02	-0.01	-0.01	0.0	-0.01	0.0	0.0	-0.01	0.0	-0.03	0.01	-0.01	0.0	-0.01	-0.01	0.01	-0.01	0.0	0.0	0.0	0.0	-0.01	-0.09	0.0	0.04	0.0	0.0	0.0				-0.04	0.04	-0.01	-0.01	0.01	-0.02	-0.06	0.04	-0.03	-0.02	-6.0
GENE1093X	SDH3	SDH3	1	0.03	-0.02	-0.01	0.0	0.01	-0.01	0.0	-0.01	-0.04	0.0	0.0	-0.01	0.01	-0.01	0.0	0.0	0.0	0.02	0.0	-0.02	-0.02	0.02	0.0	0.0	0.0	-0.01	-0.04	0.0	0.0	0.0	0.0	0.0				-0.07	0.05	-0.08	-0.01	0.02	-0.07	-0.07	0.05	0.0	0.01	-6.0
GENE31X
GENE32X
GENE33X
GENE34X
GENE35X
GENE1094X	CH3	CH3	1	0.06	-0.01	0.02	0.0	0.01	-0.02	0.01	-0.03	0.01	0.0	-0.01	-0.01	0.0	0.0	0.0	-0.01	0.01	-0.02	0.01	0.0	0.0	0.02	0.0	0.0	0.0	0.0	-0.03	0.0	-0.02	0.0	0.0	0.0				-6.0	-6.0	-6.0	-6.0	-6.0	-6.0	-6.0	-6.0	-6.0	-6.0	-6.0
GENE1095X	NBP35	NBP35	1	0.04	0.0	0.01	0.0	-0.03	-0.01	0.0	-0.07	-0.01	0.0	0.0	0.01	0.0	-0.02	0.0	-0.01	0.01	0.0	-0.01	-0.03	0.0	0.0	0.0	0.0	0.0	0.0	-0.04	0.0	-0.02	0.0	0.0	0.0				-6.0	-6.0	-6.0	-6.0	-6.0	-6.0	-6.0	-6.0	-6.0	-6.0	-6.0
GENE1096X	NAR1	NAR1	1	0.03	-0.02	0.0	0.0	0.01	-0.04	-0.01	-0.05	0.0	0.0	-0.01	-0.03	0.0	-0.02	0.0	0.0	0.01	-0.02	-0.03	0.01	-0.01	0.01	-0.01	0.0	0.01	0.0	-0.03	0.01	0.02	0.0	0.0	0.0				-6.0	-6.0	-6.0	-6.0	-6.0	-6.0	-6.0	-6.0	-6.0	-6.0	-6.0
GENE1097X	MET6	MET6	1	0.06	0.0	0.01	0.0	0.02	-0.01	0.01	-0.03	-0.01	0.0	0.0	-0.04	0.01	-0.01	0.0	0.0	0.0	0.0	-0.02	-0.04	0.0	0.03	-0.01	0.0	0.0	0.0	-0.03	0.0	0.01	0.0	0.0	0.0				-6.0	-6.0	-6.0	-6.0	-6.0	-6.0	-6.0	-6.0	-6.0	-6.0	-6.0
GENE1098X	MET8	MET8	1	0.03	-0.01	0.01	0.01	-0.03	-0.01	-0.02	-0.06	-0.01	0.0	0.0	-0.01	0.0	-0.02	0.0	0.0	0.0	-0.02	0.02	-0.03	-0.01	0.0	0.0	0.0	-0.01	0.0	-0.02	0.0	0.01	0.0	0.0	0.0				-6.0	-6.0	-6.0	-6.0	-6.0	-6.0	-6.0	-6.0	-6.0	-6.0	-6.0
GENE1099X	ATM1	ATM1	1	0.04	-0.02	-0.01	0.0	0.0	-0.02	0.0	-0.03	0.0	0.0	0.0	-0.01	0.0	-0.01	0.0	0.0	0.0	0.0	-0.01	-0.03	0.0	0.02	-0.01	-0.01	0.0	0.0	-0.08	0.0	0.0	0.0	0.0	0.0				-6.0	-6.0	-6.0	-6.0	-6.0	-6.0	-6.0	-6.0	-6.0	-6.0	-6.0
GENE1100X	KGD1	KGD1	1	0.05	-0.03	0.01	0.0	-0.01	0.0	0.0	-0.04	-0.02	0.0	0.0	-0.03	0.0	-0.01	0.0	0.0	0.0	-0.01	-0.01	-0.03	-0.03	0.04	-0.01	0.0	0.0	0.0	-0.04	0.0	0.02	0.0	0.0	0.0				-5.89	-5.77	-5.74	-5.88	-5.88	-5.88	-5.89	-5.88	-5.86	-5.87	-5.98
GENE1101X	MET25	MET25	1	0.08	0.01	0.0	0.0	0.01	0.0	0.0	-0.02	-6.0	0.0	0.0	-0.01	0.01	-0.01	0.0	0.0	0.01	-0.05	-0.03	-0.01	0.0	0.01	0.0	0.0	0.0	-6.0	0.0	0.0	-0.01	0.0	0.0	0.0				-6.0	-6.0	-6.0	-6.0	-6.0	-6.0	-6.0	-6.0	-6.0	-6.0	-6.0
GENE1102X	CFD1	CFD1	1	0.06	-0.02	0.02	0.0	-0.01	-0.02	0.0	-0.04	0.0	0.0	-0.01	-0.03	0.0	-0.04	0.0	0.0	0.01	0.0	0.02	-0.01	0.02	0.02	0.0	0.0	0.0	0.0	-0.03	0.0	-0.01	0.0	0.0	0.0				-6.0	-6.0	-6.0	-6.0	-6.0	-6.0	-6.0	-6.0	-6.0	-6.0	-6.0
GENE1103X	YFH1	YFH1	1	0.01	-0.01	0.0	0.0	0.01	-0.02	-0.01	-0.02	-0.01	0.0	0.0	0.0	0.01	-0.04	0.0	0.0	0.01	0.01	0.0	-0.03	0.01	0.04	-0.01	-0.01	0.01	0.0	-0.02	0.0	0.0	0.0	0.0	0.0				-5.6	-6.0	-6.0	-6.0	-5.54	-5.54	-5.29	-6.0	-6.0	-6.0	-6.0
GENE36X
GENE37X
GENE38X
GENE39X
GENE40X
GENE1104X	HXK1	HXK1	1	0.01	-0.02	0.01	0.0	-0.05	0.02	0.0	-0.01	0.0	0.0	-0.01	-0.02	0.0	0.0	0.01	0.0	0.0	-0.02	0.0	-0.01	-0.01	0.05	0.0	-0.01	0.0	0.0	-0.02	0.0	0.04	0.0	0.0	0.0				-0.16	-0.06	0.01	-0.08	-0.08	-0.15	-0.1	-0.13	-0.2	-0.08	-0.06
GENE1105X	ICL1	ICL1	1	0.0	-0.04	0.02	0.0	0.0	-0.01	0.02	0.0	0.0	0.0	0.0	-0.01	0.0	-0.02	0.01	0.0	0.01	-0.01	0.0	0.0	-0.04	0.04	0.0	0.0	0.0	-0.01	-0.04	0.01	0.03	0.0	0.0	0.0				-0.01	0.11	0.18	-0.02	0.02	-0.06	-0.05	0.19	0.09	0.02	0.0
GENE1106X	ADO1	ADO1	1	0.02	0.0	-0.04	0.0	0.0	-0.03	0.02	-0.01	-0.01	0.0	0.0	-0.02	0.01	-0.04	0.0	0.0	0.0	0.02	-0.02	0.0	-0.01	0.05	0.0	0.0	0.0	0.0	-0.05	0.0	0.0	0.0	0.0	0.0				-0.05	0.07	0.04	-0.01	0.01	-0.04	-0.01	0.0	0.07	-0.04	0.0
GENE1107X	ENO1	ENO1	1	0.03	-0.02	0.0	0.0	0.01	0.0	0.01	-0.02	0.0	0.0	0.0	0.0	0.0	0.0	0.01	-0.01	-0.01	-0.01	-0.02	-0.03	-0.01	0.02	0.0	0.0	0.0	-0.01	-0.05	0.0	0.03	0.0	0.0	0.0				-0.06	-0.03	0.01	0.0	0.02	-0.02	-0.02	0.04	0.03	-0.02	0.0
GENE1108X	ENO2	ENO2	1	0.03	0.0	0.0	0.0	-0.01	0.0	0.02	0.0	0.0	0.0	0.0	-0.01	0.0	0.0	0.01	0.0	0.0	-0.02	0.0	-0.02	-0.01	0.02	0.0	0.0	0.0	0.0	-0.01	0.0	0.01	0.0	0.0	0.0				-0.1	0.0	-0.05	-0.03	-0.02	-0.09	-0.07	-0.06	-0.03	-0.04	-0.03
GENE1109X	PHO80	PHO80	1	0.0	-0.01	0.01	0.0	0.01	0.0	0.01	-0.03	-0.01	0.0	0.0	-0.01	0.0	-0.01	0.01	0.0	0.01	0.0	0.02	-0.01	0.0	0.05	0.0	0.0	0.0	0.0	-0.02	0.0	0.0	0.0	0.0	0.0				-0.1	0.03	-0.03	-0.01	0.01	-0.09	-0.01	0.0	-0.01	-0.03	0.0
GENE1110X	GPM1	GPM1	1	0.03	-0.01	0.02	0.0	-0.03	0.0	0.0	-0.04	0.0	0.0	0.0	-0.03	0.0	0.0	0.01	0.0	0.0	-0.04	-0.02	-0.05	-0.05	0.0	0.0	0.0	-0.01	0.0	0.0	0.0	0.0	0.0	0.0	0.0				-0.05	0.04	-0.02	-0.01	0.0	-0.05	-0.02	0.05	0.09	-0.02	-0.01
GENE1111X	SDH2	SDH2	1	0.01	-0.04	0.04	0.0	0.02	0.0	-0.01	-0.03	0.01	0.0	0.0	0.01	0.0	-0.04	0.0	0.0	0.01	-0.01	-0.01	0.0	0.0	0.03	0.0	0.0	0.0	0.0	-0.03	0.0	0.02	0.0	0.0	0.0				-0.08	-0.05	-0.11	-0.05	-0.02	-0.08	-0.03	0.0	0.01	-0.01	-6.0
GENE1112X	GRX3	GRX3	1	0.0	0.01	0.02	0.0	-0.01	-0.01	0.0	0.01	-0.02	0.0	0.0	0.0	0.0	-0.02	0.0	0.0	0.01	0.0	0.0	-0.01	0.0	0.03	0.0	0.0	0.0	0.0	-0.03	0.0	0.05	0.0	0.0	0.0				-0.08	0.04	-0.08	-0.03	-0.02	-0.11	-0.15	0.02	-0.03	-0.08	-0.03
GENE1113X	PHO85	PHO85	1	0.01	0.0	0.0	0.01	0.01	-0.01	0.0	0.0	-0.02	0.0	0.0	-0.02	0.01	-0.01	0.01	0.0	0.01	-0.01	0.0	0.0	0.0	0.03	0.0	0.0	0.0	-0.01	-0.03	0.0	0.01	0.0	0.0	0.0				-0.05	0.03	-0.05	-0.02	0.0	-0.01	-0.02	-0.03	0.01	-0.01	-0.01
GENE41X
GENE42X
GENE43X
GENE44X
GENE45X
GENE1114X	UTR1	UTR1	1	0.06	-0.01	0.0	0.0	-0.02	0.0	0.03	-0.04	0.02	0.0	0.0	0.02	0.0	-0.01	0.0	0.0	0.0	-0.01	0.0	-0.02	-0.02	0.04	-0.01	0.0	0.0	0.0	-0.05	0.0	-0.01	0.0	0.0	0.0				-6.0	-6.0	-6.0	-6.0	-6.0	-6.0	-6.0	-6.0	-6.0	-6.0	-6.0
GENE1115X	O2	O2	1	-5.65	-0.02	0.0	0.0	0.04	0.0	0.0	1.42	0.01	0.0	0.0	-0.01	-1.32	0.0	0.0	0.0	0.01	-0.01	0.0	-0.01	-0.03	0.03	0.0	-0.01	0.0	0.0	-0.04	0.0	1.45	0.0	0.0	0.0				-6.0	-6.0	-6.0	-6.0	-6.0	-6.0	-6.0	-6.0	-6.0	-6.0	-6.0
GENE1116X	COA	COA	1	0.02	-0.01	0.03	0.0	0.04	-0.01	-0.01	0.0	0.0	0.0	0.0	-0.02	0.0	-0.02	0.0	0.0	0.01	0.0	-0.03	0.0	-0.02	0.0	0.0	0.0	0.0	-0.01	-0.02	0.0	0.01	0.0	0.0	0.0				-6.0	-6.0	-6.0	-6.0	-6.0	-6.0	-6.0	-6.0	-6.0	-6.0	-6.0
GENE1117X	YAT2	YAT2	1	0.0	0.0	0.0	0.0	0.0	-0.01	0.0	0.0	0.0	0.0	0.0	-0.02	0.0	-0.01	0.0	0.0	0.01	-0.01	-0.01	-0.02	-0.01	0.02	0.0	0.0	0.0	0.0	-0.04	0.0	0.06	0.0	0.0	0.0				-6.0	-6.0	-6.0	-6.0	-6.0	-6.0	-6.0	-6.0	-6.0	-6.0	-6.0
GENE1118X	CRC1	CRC1	1	-0.03	-0.02	0.04	0.0	0.0	-0.02	0.02	0.02	0.01	0.0	0.0	-0.02	0.0	-0.01	0.01	0.0	0.0	0.03	-0.03	0.01	-0.04	0.0	0.0	0.0	0.0	-0.01	-0.04	0.0	0.02	0.0	0.0	0.0				-6.0	-6.0	-6.0	-6.0	-6.0	-6.0	-6.0	-6.0	-6.0	-6.0	-6.0
GENE1119X	HEM3	HEM3	1	0.0	0.0	0.03	0.0	0.0	0.0	0.0	-0.01	-0.01	0.0	0.0	-0.02	0.0	0.0	0.0	0.0	0.0	0.0	-0.02	-0.02	0.01	0.02	0.0	0.0	0.01	0.0	-0.06	0.0	0.05	0.0	0.0	0.0				-6.0	-6.0	-6.0	-6.0	-6.0	-6.0	-6.0	-6.0	-6.0	-6.0	-6.0
GENE1120X	CAT2	CAT2	1	0.0	-0.02	0.03	0.0	-0.03	0.0	0.01	0.01	0.01	0.0	0.0	-0.03	0.0	-0.02	0.0	0.0	0.01	-0.04	-0.01	-0.02	-0.01	0.01	0.0	-0.01	0.0	0.0	-0.04	0.0	0.05	0.0	0.0	0.0				-6.0	-6.0	-6.0	-6.0	-6.0	-6.0	-6.0	-6.0	-6.0	-6.0	-6.0
GENE1121X	YIA6	YIA6	1	0.01	-0.05	0.01	0.0	-0.01	-0.03	0.0	0.0	0.01	0.0	0.0	-0.03	0.0	0.01	0.0	-0.01	0.01	0.0	0.0	-0.04	-0.02	0.01	0.0	0.0	0.0	0.0	-0.02	0.01	0.0	0.0	0.0	0.0				-5.89	-6.0	-6.0	-6.0	-5.88	-5.88	-5.81	-6.0	-6.0	-6.0	-6.0
GENE1122X	ADK1	ADK1	1	0.05	-0.01	0.0	0.0	-0.01	0.0	0.0	-0.03	0.0	0.0	0.0	-0.03	0.0	0.0	0.0	0.0	0.0	0.01	-0.02	-0.01	0.0	0.01	0.0	0.0	0.0	0.0	-0.05	0.0	0.0	0.0	0.0	0.0				-6.0	-6.0	-6.0	-6.0	-6.0	-6.0	-6.0	-6.0	-6.0	-6.0	-6.0
GENE46X
GENE47X
GENE48X
GENE49X
GENE50X
GENE1123X	HEM14	HEM14	1	0.03	-0.02	0.01	0.0	-0.01	-0.01	0.01	0.01	-0.01	0.0	-0.01	0.0	0.0	-0.01	0.01	0.0	0.0	0.0	-0.02	-0.01	-0.02	0.02	0.0	0.0	0.0	0.0	-0.04	0.0	0.05	0.0	0.0	0.0				-0.03	0.05	-0.13	-0.03	0.01	-0.08	0.08	0.01	-0.87	-0.56	-6.0
GENE1124X	CTA1	CTA1	1	-0.04	0.0	0.0	0.0	0.02	-0.02	0.01	0.04	0.02	0.0	0.0	0.02	0.01	0.0	0.01	0.0	0.0	-0.02	-0.02	-0.02	-0.01	0.02	0.0	-0.01	0.0	0.0	-0.04	0.0	0.05	0.0	0.0	0.0				-0.03	0.04	0.07	-0.02	0.01	-0.05	0.07	-0.01	0.06	-0.8	0.0
GENE1125X	SSQ1	SSQ1	1	0.04	-0.01	0.01	0.0	0.02	-0.01	0.01	-0.06	0.02	0.0	-0.01	0.01	0.01	-0.01	0.01	0.0	0.0	-0.02	-0.03	0.0	0.01	0.02	0.0	0.0	0.0	0.0	-0.02	0.0	0.0	0.0	0.0	0.0				-0.14	-0.2	-0.76	-6.0	-0.05	-0.12	-1.41	-0.58	-0.18	0.11	-6.0
GENE1126X	SDH4	SDH4	1	0.04	-0.04	-0.01	0.0	-0.01	0.0	0.03	-0.02	0.01	0.0	0.0	-0.02	0.0	-0.02	0.01	-0.01	0.01	-0.02	0.01	0.0	-0.02	0.0	0.0	0.0	0.0	0.0	-0.04	0.0	0.0	0.0	0.0	0.0				-0.04	-0.04	-0.03	-0.01	0.0	0.01	-0.03	-0.02	0.06	0.04	-6.0
GENE1127X	HEM12	HEM12	1	0.0	0.0	0.0	0.01	0.0	-0.01	0.0	0.01	-0.02	0.0	0.0	0.01	0.01	-0.01	0.0	0.0	0.0	-0.01	-0.01	-0.01	0.0	0.01	0.0	-0.01	0.0	0.0	-0.03	0.0	0.04	0.0	0.0	0.01				-0.02	0.03	-0.14	-0.03	-0.02	-0.04	0.01	-0.01	-0.91	-0.53	-6.0
GENE1128X	HEM13	HEM13	1	0.0	-0.03	0.0	0.0	0.03	-0.01	0.02	-0.03	-0.01	0.0	0.0	-0.02	0.01	-0.02	0.01	0.0	0.0	-0.01	0.0	0.01	-0.01	0.01	-0.01	0.0	0.0	0.0	-0.04	0.01	0.0	0.0	0.0	0.0				-0.07	0.05	-0.2	-0.04	-0.02	-0.05	0.03	-0.04	-0.91	-0.55	-6.0
GENE1129X	HEM15	HEM15	1	0.01	0.0	-0.02	0.0	-0.02	-0.01	0.01	0.0	-0.01	0.0	0.0	-0.04	0.0	-0.02	0.0	-0.01	0.0	-0.04	-0.02	0.0	-0.04	0.01	0.0	0.0	0.01	0.0	-0.06	0.0	0.01	0.0	0.0	0.0				-0.01	0.07	-0.19	-0.01	0.0	-0.02	0.11	-0.01	-0.84	-0.76	-6.0
GENE1130X	CTT1	CTT1	1	0.01	0.02	-0.01	0.01	0.0	0.01	-0.02	0.05	0.01	0.0	0.0	-0.01	0.0	-0.04	0.0	0.0	0.0	-0.02	-0.02	0.02	-0.02	0.02	-0.01	0.0	0.0	-0.01	-0.02	0.01	0.1	0.0	0.0	0.0				-0.08	0.03	0.01	-0.01	0.02	-0.05	0.0	0.07	-0.87	-0.08	0.0
GENE51X
GENE52X
GENE53X
GENE54X
GENE55X
GENE1131X	FET5	FET5	1	0.01	0.01	0.0	0.0	0.0	-0.02	0.02	-0.02	0.03	0.0	0.0	-0.01	0.0	-0.02	0.01	-0.01	0.01	-0.02	0.0	-0.01	-0.01	0.03	0.0	0.0	0.0	-0.01	-0.02	0.0	0.03	0.0	0.0	0.0				-0.09	0.01	-0.05	-0.04	-0.02	-0.12	-0.12	-0.02	-0.01	-0.05	-0.03
GENE1132X	ATX1	ATX1	1	0.03	0.0	0.02	0.0	0.0	-0.02	0.03	-0.04	0.0	0.0	0.0	-0.03	0.01	-0.01	0.01	0.0	0.0	-0.03	-0.04	-0.03	0.0	0.04	0.0	0.0	0.0	0.0	0.01	0.0	0.02	0.0	0.0	0.0				-0.12	0.01	0.02	-0.06	-0.02	-0.08	0.12	-0.04	0.05	-0.02	-0.03
GENE1133X	FTH1	FTH1	1	0.0	-0.02	-0.01	0.0	-0.01	-0.02	0.01	0.0	0.01	0.0	0.0	-0.02	0.01	-0.03	0.0	0.0	0.01	-0.02	0.01	-0.02	0.0	0.02	0.0	0.0	0.0	0.0	-0.01	0.0	0.02	0.0	0.0	0.0				-0.05	0.02	0.02	-0.02	0.02	-0.06	-0.05	0.14	0.07	-0.01	-0.01
GENE1134X	CU	CU	1	0.03	-0.02	0.0	0.0	0.02	-0.01	0.0	-0.04	0.0	0.0	0.0	-0.04	0.0	-0.02	0.01	0.0	0.0	0.01	-0.01	0.0	0.0	0.0	-0.01	0.0	0.0	0.0	-0.06	0.0	0.01	0.0	0.0	0.0				-0.07	-0.02	-0.06	-0.06	-0.02	-0.05	0.16	0.02	-0.23	-0.02	-0.03
GENE1135X	CCC2	CCC2	1	0.02	0.0	0.02	0.0	-0.01	0.0	0.02	-0.05	0.01	0.0	0.0	-0.03	0.01	-0.02	0.01	0.0	0.01	-0.04	-0.03	-0.01	-0.02	0.01	0.0	0.0	0.0	0.0	-0.03	0.0	0.01	0.0	0.01	0.0				-0.04	0.05	0.03	-0.06	0.02	-0.05	0.13	0.08	0.01	-0.02	-0.01
GENE1136X	SOD1	SOD1	1	0.04	0.01	-0.01	0.0	-0.01	-0.01	0.0	0.0	0.0	0.0	0.0	-0.06	0.01	-0.01	0.01	-0.01	0.0	-0.02	0.02	-0.02	0.0	0.02	-0.01	0.0	0.0	0.0	-0.06	0.0	0.01	0.0	0.0	0.0				-0.06	0.08	0.01	-0.02	0.01	-0.02	-0.04	0.02	-0.14	-0.05	0.0
GENE1137X	YNK1	YNK1	1	0.03	-0.01	0.04	0.0	0.0	0.01	0.0	-0.02	-0.01	0.0	0.0	0.01	0.0	-0.04	0.0	0.0	0.0	0.0	0.01	-0.01	0.0	0.03	0.0	0.0	0.01	0.0	-0.03	0.0	0.0	0.0	0.0	0.0				-1.27	-1.08	-1.09	-1.11	-1.1	-1.26	-1.18	-1.14	-1.09	-1.15	-1.11
GENE1138X	CTR1	CTR1	1	0.03	-0.01	0.02	0.0	-0.01	-0.02	0.0	-0.02	-0.01	0.0	0.0	0.0	0.0	-0.01	0.0	-0.01	0.0	-0.01	-0.01	0.0	-0.02	0.03	-0.01	0.0	0.0	0.0	-0.07	0.0	-0.02	0.0	0.0	0.0				-0.09	0.04	-0.05	-0.03	-0.02	-0.07	0.2	-0.04	-0.18	-0.02	-0.02
GENE56X
GENE57X
GENE58X
GENE59X
GENE60X
GENE1139X	TPI1	TPI1	1	-0.01	-0.01	0.01	0.0	0.01	-0.02	-0.01	-0.02	0.03	0.0	0.0	-0.02	0.0	-0.02	0.01	0.0	0.0	-0.01	0.0	-0.03	0.0	0.0	0.0	0.0	0.0	0.0	-0.04	0.0	0.0	0.0	0.0	0.0				-0.09	-0.02	-0.04	-0.01	0.0	-0.04	0.04	0.05	-0.01	-0.04	0.0
GENE1140X	LCCA	LCCA	1	0.02	-0.02	0.03	0.0	0.0	-0.02	0.01	-0.05	0.0	0.0	-0.01	-0.02	0.0	-0.03	0.0	0.0	0.0	-0.01	0.01	-0.01	-0.02	-0.01	0.0	0.0	0.0	-0.01	-0.06	0.0	-0.01	0.0	0.0	0.0				-0.46	-0.04	-0.24	-0.12	-0.09	-0.48	-0.19	-0.3	-0.11	-0.17	-0.1
GENE1141X	GLN1	GLN1	1	0.0	-0.02	-0.01	0.0	-0.03	0.01	0.0	0.01	0.0	0.0	0.0	0.01	0.0	0.02	0.0	0.0	0.01	-0.04	0.01	-0.01	0.0	0.04	0.0	0.0	0.0	0.0	-0.07	0.0	0.03	0.0	0.0	0.0				-0.09	0.32	0.32	-0.06	-0.02	-0.1	-0.11	0.09	0.02	-0.03	-0.04
GENE1142X	TDH1	TDH1	1	0.0	0.01	0.02	0.0	0.02	0.03	0.0	0.02	-0.01	0.0	0.0	-0.01	0.01	-0.01	0.0	0.0	0.0	-0.02	0.0	0.0	-0.03	0.03	0.0	-0.01	0.0	0.0	0.0	0.0	0.03	0.0	0.0	0.0				-0.09	-0.01	0.04	-0.01	0.0	-0.13	0.04	0.03	-0.05	-0.08	0.0
GENE1143X	PFK2	PFK2	1	0.04	-0.03	-0.01	0.0	0.0	-0.01	0.0	-0.03	0.0	0.0	0.0	0.0	0.01	0.0	0.0	0.0	0.0	-0.03	-0.01	-0.02	0.02	0.03	0.0	0.0	0.0	0.0	-0.06	0.0	0.01	0.0	0.0	0.0				-0.06	0.08	0.04	-0.01	0.01	-0.08	-0.05	-0.03	0.01	-0.01	0.0
GENE1144X	PFK1	PFK1	1	0.03	-0.02	0.0	0.0	0.01	-0.01	0.0	-0.02	-0.03	0.0	-0.01	0.0	0.01	-0.03	0.01	0.0	0.0	0.0	-0.02	-0.02	-0.01	0.04	0.0	0.0	0.0	0.0	-0.05	0.0	0.03	0.0	0.0	0.0				-0.09	-0.01	0.02	-0.04	-0.03	-0.08	-0.09	-0.09	-0.01	-0.04	-0.03
GENE1145X	POT1	POT1	1	0.01	-0.03	0.03	0.0	-0.01	-0.01	0.03	-0.02	0.01	0.0	0.0	0.0	0.0	0.0	0.0	0.0	0.01	0.0	-0.01	-0.01	0.0	0.0	0.0	0.0	0.0	0.0	-0.05	0.0	-0.02	0.0	0.0	0.0				-0.54	-0.12	-0.31	-0.15	-0.14	-0.64	-0.35	-0.36	-0.18	-0.13	-0.15
GENE1146X	CIT2	CIT2	1	0.04	0.0	0.01	0.0	0.03	-0.02	0.01	0.0	-0.02	0.0	-0.01	0.0	0.0	-0.02	0.01	0.0	0.0	-0.02	-0.02	-0.01	-0.05	0.04	0.0	-0.01	0.0	0.0	-0.01	0.0	0.03	0.0	0.0	0.0				-0.07	-0.02	-0.52	-0.02	0.01	-0.02	0.0	-0.42	-0.17	0.01	0.0
GENE61X
GENE62X
GENE63X
GENE64X
GENE65X
GENE1147X	BUD16	BUD16	1	0.07	-0.01	1.2	0.0	1.2	1.19	1.19	-6.0	1.19	-6.0	0.0	1.52	0.01	1.19	0.0	-6.0	-6.0	-0.02	-0.02	-0.02	-0.03	1.22	-6.0	-6.0	-6.0	-6.0	1.49	-6.0	-6.0	-6.0	0.0	0.0				-6.0	-6.0	-6.0	-6.0	-6.0	-6.0	-6.0	-6.0	-6.0	-6.0	-6.0
GENE1148X	ISU1	ISU1	1	0.05	-0.02	0.01	0.0	0.0	-0.03	0.01	-0.03	0.0	0.0	0.0	0.0	0.0	-0.02	0.0	0.0	0.0	-0.01	0.0	-0.05	0.02	0.02	0.0	0.0	0.0	0.0	-0.03	0.0	-0.02	0.0	0.0	0.0				-5.89	-6.0	-6.0	-6.0	-5.88	-5.85	-6.0	-6.0	-6.0	-6.0	-6.0
GENE1149X	HEM1	HEM1	1	0.0	-0.02	0.02	0.0	-0.01	0.0	0.01	0.04	0.02	0.0	0.0	-6.0	0.01	0.01	0.0	0.0	0.0	-0.02	-0.02	-6.0	-0.01	0.04	0.0	0.0	-6.0	0.0	-0.04	0.0	0.06	0.0	0.0	0.0				-6.0	-6.0	-6.0	-6.0	-6.0	-6.0	-6.0	-6.0	-6.0	-6.0	-6.0
GENE1150X	NFS1	NFS1	1	0.05	-6.0	0.0	0.0	-0.01	0.0	0.02	-0.07	-0.02	0.0	0.0	0.0	0.0	-0.01	0.01	0.0	0.01	-0.02	-0.01	0.0	0.01	0.03	0.0	0.0	0.0	-0.01	-6.0	-6.0	0.0	0.0	0.0	0.0				-5.69	-6.0	-6.0	-6.0	-5.64	-5.62	-6.0	-6.0	-6.0	-6.0	-6.0
GENE1151X	ACO1	ACO1	1	0.02	-0.02	0.0	0.0	0.0	-0.01	0.0	-0.01	-0.01	0.0	-0.01	-0.02	0.0	-0.01	0.0	0.0	0.01	0.02	0.0	0.02	0.0	0.0	0.0	0.0	0.0	0.0	-0.04	0.0	0.01	0.0	0.0	0.0				-5.15	-6.0	-6.0	-5.11	-5.11	-5.03	-5.01	-6.0	-6.0	-6.0	-5.81
GENE1152X	TPN1	TPN1	1	0.05	-0.01	1.2	0.0	1.19	-6.0	1.2	-6.0	1.19	-6.0	0.0	1.52	0.01	-6.0	0.0	0.0	-6.0	-0.01	0.0	-0.01	-0.02	-6.0	-6.0	-6.0	-6.0	-6.0	1.5	-6.0	-6.0	-6.0	0.0	-6.0				-6.0	-6.0	-6.0	-6.0	-6.0	-6.0	-6.0	-6.0	-6.0	-6.0	-6.0
GENE1153X	CYS4	CYS4	1	0.06	0.0	0.01	0.0	0.0	-0.04	-6.0	-0.06	0.0	0.0	0.0	-0.02	0.0	-0.01	0.0	0.0	0.01	0.0	0.0	-0.02	-0.01	0.01	0.0	-6.0	0.0	0.0	-0.06	0.0	0.01	0.0	0.0	0.0				-6.0	-6.0	-6.0	-6.0	-6.0	-6.0	-6.0	-6.0	-6.0	-6.0	-6.0
GENE1154X	CYS3	CYS3	1	0.06	0.0	0.0	0.0	-6.0	0.01	0.0	-0.03	0.0	0.0	0.0	0.01	0.0	-0.01	0.01	0.0	-6.0	-0.02	-0.01	0.0	0.01	0.04	0.0	0.0	0.0	0.0	-0.04	0.0	-0.02	0.0	0.0	0.0				-5.91	-6.0	-6.0	-6.0	-6.0	-5.88	-6.0	-6.0	-6.0	-6.0	-6.0
GENE66X
GENE67X
GENE68X
GENE69X
GENE70X
GENE1155X	PHO84	PHO84	1	0.05	0.0	0.0	0.0	-0.01	-0.03	-0.02	-0.03	-0.03	0.0	0.0	-0.02	0.0	-0.05	0.0	0.0	0.0	0.0	-0.01	0.0	0.0	0.02	0.0	0.0	0.0	0.0	-0.02	0.0	-0.02	0.0	0.0	0.0				-0.08	0.06	-0.17	-0.05	0.02	-0.05	0.61	-0.07	0.01	-0.18	0.0
GENE1156X	PHO4	PHO4	1	0.0	-0.02	-0.02	0.0	0.0	-0.03	0.02	-0.02	0.0	0.0	0.0	-0.03	0.0	-0.03	0.01	0.0	0.0	0.0	0.0	-0.02	0.0	0.03	-0.01	0.0	0.0	0.0	-0.02	0.0	0.02	0.0	0.0	0.0				-0.02	-0.06	-0.03	0.0	0.01	-0.04	0.01	0.06	-0.02	-0.03	0.0
GENE1157X	MSN5	MSN5	1	0.03	0.0	0.01	0.0	0.01	0.01	0.0	-0.03	0.01	0.0	0.0	-0.02	0.01	-0.02	0.0	0.0	0.01	-0.04	0.01	-0.01	0.01	0.04	0.0	0.0	0.0	0.0	-0.01	0.0	0.03	0.0	0.0	0.0				-0.05	0.02	0.01	-0.01	0.02	-0.07	-0.03	0.01	0.03	0.01	0.0
GENE1158X	ZRT1	ZRT1	1	0.03	0.0	0.01	0.01	0.03	0.0	0.04	-0.02	-0.01	0.0	0.0	0.02	0.0	0.01	0.01	0.0	0.01	-0.01	0.0	-0.04	-0.01	0.01	0.0	0.0	0.0	0.0	-0.02	0.0	0.0	0.0	0.0	0.0				-0.9	-0.74	-0.82	-0.82	-0.82	-0.92	-0.83	-0.79	-0.86	-0.84	-0.82
GENE1159X	PHO12	PHO12	1	0.04	-0.03	-0.02	0.0	0.01	0.0	0.01	-0.02	-0.01	0.0	0.0	0.01	0.01	-0.01	0.0	0.0	0.0	0.02	-0.03	-0.02	-0.01	0.0	-0.01	0.0	0.01	-0.01	-0.02	0.0	0.01	0.0	0.0	0.0				-0.09	-0.02	-0.08	-0.06	-0.05	-0.06	-0.05	-0.01	-0.06	-0.07	-0.06
GENE1160X	PHO81	PHO81	1	0.0	-0.01	0.0	0.0	0.0	-0.01	-0.01	0.02	-0.01	0.0	0.0	0.01	0.0	0.0	0.01	0.0	0.0	0.0	-0.01	-0.02	-0.02	0.01	0.0	0.0	0.0	0.0	-0.01	0.0	0.04	0.0	0.0	0.0				-0.05	0.02	0.01	-0.01	0.01	-0.05	0.0	0.09	0.03	-0.05	0.01
GENE1161X	PHO89	PHO89	1	0.04	-0.01	0.01	0.0	0.0	-0.01	0.01	0.0	-0.03	0.0	0.0	-0.03	0.0	-0.04	0.0	0.0	0.0	-0.01	-0.01	0.01	-0.01	0.04	0.0	0.0	0.0	0.0	-0.05	0.0	0.02	0.0	0.0	0.0				-0.09	0.11	0.04	-0.02	0.01	-0.05	-0.05	0.04	0.02	-0.01	0.0
GENE71X
GENE72X
GENE73X
GENE74X
GENE75X
GENE1162X	MET14	MET14	1	0.03	-0.02	-0.01	0.0	-0.02	-0.02	-0.01	-0.03	0.01	0.0	0.0	-0.01	0.0	-0.02	0.01	0.0	0.0	-0.02	0.0	0.0	0.02	0.03	0.0	-0.01	0.0	0.0	-0.03	0.0	0.0	0.0	0.0	0.0				-6.0	-6.0	-6.0	-6.0	-6.0	-6.0	-6.0	-6.0	-6.0	-6.0	-6.0
GENE1163X	MET16	MET16	1	0.04	0.0	-0.01	0.0	-0.01	-0.02	-0.01	-0.02	0.0	0.0	0.0	-0.01	0.0	-0.03	0.0	0.0	0.01	-0.02	-0.05	-0.03	0.0	0.05	0.0	0.0	0.0	0.0	-0.03	0.0	0.0	0.0	0.0	0.0				-6.0	-6.0	-6.0	-6.0	-6.0	-6.0	-6.0	-6.0	-6.0	-6.0	-6.0
GENE1164X	SUL1	SUL1	1	0.04	-0.01	0.0	0.0	0.01	0.01	0.0	-0.02	0.02	0.0	0.0	-0.01	0.0	-0.02	0.01	0.0	0.0	-0.03	0.0	-0.02	0.0	0.0	0.0	0.0	0.0	0.0	-0.02	0.0	-0.01	0.0	0.0	0.0				-6.0	-6.0	-6.0	-6.0	-6.0	-6.0	-6.0	-6.0	-6.0	-6.0	-6.0
GENE1165X	MET3	MET3	1	0.06	-0.02	0.03	0.0	0.01	-0.01	0.01	-0.07	-0.04	0.0	-0.01	0.01	0.0	0.01	0.0	0.0	0.01	-0.03	0.0	-0.01	-0.02	0.01	0.0	-0.01	0.0	0.0	-0.07	-0.01	-0.01	0.0	0.0	0.0				-6.0	-6.0	-6.0	-6.0	-6.0	-6.0	-6.0	-6.0	-6.0	-6.0	-6.0
GENE1166X	MET5	MET5	1	0.05	0.0	0.01	0.0	0.01	-0.03	0.01	-0.03	-0.01	0.0	0.0	0.0	0.0	-0.03	0.0	0.0	0.01	-0.01	0.0	0.01	0.0	0.01	0.0	0.0	0.0	0.0	-0.01	0.01	-0.01	0.0	0.0	0.0				-6.0	-6.0	-6.0	-6.0	-6.0	-6.0	-6.0	-6.0	-6.0	-6.0	-6.0
GENE1167X	SERINE	SERINE	1	0.05	-0.02	0.02	0.0	-0.01	-0.01	0.01	-0.04	-0.01	0.0	0.0	0.02	0.0	-0.01	0.0	0.0	0.01	-0.03	-0.02	-0.03	-0.02	0.03	0.0	0.0	0.0	0.0	-0.01	0.0	0.0	0.0	0.0	0.0				-6.0	-6.0	-6.0	-6.0	-6.0	-6.0	-6.0	-6.0	-6.0	-6.0	-6.0
GENE1168X	SO4	SO4	1	0.01	-0.03	0.03	0.0	0.0	-0.03	0.0	-0.04	0.0	0.0	0.0	-0.04	0.0	-0.02	0.0	-0.01	0.01	-0.03	-0.03	-0.02	-0.01	0.03	0.0	0.0	0.0	0.0	-0.02	0.0	0.0	0.0	0.0	0.0				-6.0	-6.0	-6.0	-6.0	-6.0	-6.0	-6.0	-6.0	-6.0	-6.0	-6.0
GENE76X
GENE77X
GENE78X
GENE79X
GENE80X
GENE1169X	COX20	COX20	1	0.04	-0.01	0.03	0.0	-0.03	-0.05	0.01	-0.02	-0.01	0.0	0.0	0.0	0.01	-0.01	0.0	0.0	0.0	-0.01	-0.03	-0.02	0.02	0.0	0.0	0.0	0.0	0.0	-0.01	0.0	-0.02	0.0	0.0	0.0				-0.08	0.02	-0.03	-0.02	-0.02	-0.09	-0.18	0.01	-0.03	-0.02	-0.03
GENE1170X	PGK1	PGK1	1	0.0	-0.03	0.01	0.0	0.0	0.01	0.03	-0.02	-0.02	0.0	0.0	0.03	0.0	-0.02	0.0	0.0	0.01	-0.01	0.01	0.0	-0.01	0.04	0.0	0.0	-0.01	0.0	-0.04	0.0	0.03	0.0	0.0	0.0				-0.11	0.0	-0.06	-0.02	0.02	-0.16	-0.1	-0.07	-0.03	-0.03	0.0
GENE1171X	COX1A13	COX1A13	1	0.06	-0.03	0.01	0.0	-0.01	0.0	0.01	-0.01	0.01	0.0	0.0	-0.01	0.0	-0.03	0.01	0.0	0.01	-0.03	-0.01	0.0	0.01	0.02	0.0	0.0	0.0	0.0	-0.08	0.0	0.02	0.0	0.0	0.0				-0.12	-0.04	-0.03	-0.03	-0.02	-0.13	-0.13	-0.01	-0.01	-0.06	-0.03
GENE1172X	COX2	COX2	1	0.04	-0.02	0.01	0.0	0.01	-0.02	0.01	0.0	0.01	0.0	0.0	0.0	0.0	-0.02	0.01	0.0	0.0	-0.01	-0.02	0.0	-0.01	0.02	0.0	0.0	0.0	0.0	-0.04	0.0	0.01	0.0	0.0	0.0				-0.05	0.04	-0.03	-0.01	0.01	-0.03	-0.04	0.09	0.01	0.0	0.0
GENE1173X	CYC1	CYC1	1	0.01	0.0	0.0	0.0	0.0	-0.01	-0.03	-0.03	0.01	0.0	0.0	-0.01	0.0	0.0	0.0	0.0	0.0	0.0	0.0	0.02	-0.01	0.01	0.0	0.0	0.0	0.0	-0.04	0.0	0.01	0.0	0.0	0.0				-0.07	0.1	-0.08	0.01	-0.01	-0.09	-0.08	-0.05	0.01	0.0	0.0
GENE1174X	CYC3	CYC3	1	0.03	-0.02	-0.01	0.0	0.01	-0.03	0.03	-0.05	0.03	0.0	0.0	-0.01	0.0	0.0	0.0	0.0	0.0	-0.03	0.01	-0.04	-0.01	0.03	0.0	0.0	0.0	0.0	-0.02	0.0	-0.04	0.0	0.0	0.01				-0.05	0.01	-0.14	-0.01	0.0	-0.09	-0.05	0.0	0.04	0.18	0.01
GENE81X
GENE82X
GENE83X
GENE84X
GENE85X
GENE1175X	ARH1	ARH1	1	0.04	0.01	-0.01	0.0	0.01	0.0	0.0	-0.07	0.0	0.0	0.0	-0.02	0.0	-0.03	0.0	0.0	0.0	-0.05	-0.01	-0.02	0.0	0.02	0.0	0.0	0.0	0.0	-0.03	0.0	0.01	0.0	0.0	0.0				-5.82	-6.0	-6.0	-6.0	-5.76	-5.73	-5.63	-6.0	-6.0	-6.0	-6.0
GENE1176X	MET2	MET2	1	0.05	-0.04	0.0	0.0	0.03	0.0	-0.02	-0.02	0.0	0.0	-0.01	0.01	0.0	0.0	0.01	0.0	0.0	0.0	-0.02	0.0	-0.02	0.01	0.0	-0.01	0.01	0.0	-0.04	0.0	-0.01	0.0	0.0	0.0				-6.0	-6.0	-6.0	-6.0	-6.0	-6.0	-6.0	-6.0	-6.0	-6.0	-6.0
GENE1177X	HOMOSERINE	HOMOSERINE	1	0.06	-0.03	0.01	0.0	0.0	-0.02	0.0	-0.03	-0.01	0.0	0.0	-0.01	0.01	-0.03	0.01	0.0	0.0	-0.01	0.01	-0.01	-0.02	0.01	0.0	0.0	0.0	0.0	-0.02	0.0	0.0	0.0	0.0	0.0				-6.0	-6.0	-6.0	-6.0	-6.0	-6.0	-6.0	-6.0	-6.0	-6.0	-6.0
GENE1178X	KGD2	KGD2	1	0.07	-0.02	0.01	0.0	-0.01	0.0	0.0	-0.03	-0.01	0.0	0.0	0.05	0.0	-0.02	0.01	0.0	0.0	0.0	-0.01	-0.01	0.01	0.02	0.0	-0.01	0.0	0.0	-0.04	0.0	0.0	0.0	0.0	0.0				-5.8	-5.75	-5.71	-5.77	-5.77	-5.79	-5.8	-5.79	-5.76	-5.79	-5.8
GENE1179X	POS5	POS5	1	0.05	-0.04	-0.02	0.0	0.0	0.0	0.0	-0.06	0.01	0.0	0.0	0.0	0.0	-0.01	0.01	0.0	0.0	-0.01	-0.02	0.0	0.0	0.04	0.0	0.0	0.0	0.0	-0.06	-0.01	-0.02	0.0	0.0	0.0				-5.58	-6.0	-6.0	-6.0	-5.55	-5.54	-5.29	-6.0	-6.0	-6.0	-6.0
GENE86X
GENE87X
GENE88X
GENE89X
GENE90X
GENE1180X	IDP2	IDP2	1	0.05	0.0	0.0	0.0	0.01	-0.03	0.0	0.0	-0.01	0.0	0.0	-0.05	0.0	0.0	0.01	0.0	0.01	-0.04	-0.02	0.01	0.0	0.03	0.0	0.0	0.0	0.0	-0.05	0.0	0.02	0.0	0.0	0.0				-0.12	-0.08	-0.61	0.0	0.0	-0.11	0.0	-0.39	-0.19	0.01	-0.01
GENE1181X	ADH2	ADH2	1	0.01	-0.02	0.0	0.0	-0.01	-0.01	-0.03	-0.01	0.0	0.0	0.0	-0.05	0.0	-0.03	0.01	-0.01	0.0	0.01	-0.02	-0.03	0.02	0.01	0.0	0.0	0.0	0.0	-0.01	0.0	-0.02	0.0	0.0	0.0				-0.1	0.07	-0.01	-0.02	0.01	-0.1	-0.05	-0.04	-0.01	-0.03	0.0
GENE1182X	ADH1	ADH1	1	0.03	-0.01	0.03	0.0	-0.01	0.01	0.0	-0.04	0.02	0.0	-0.01	-0.04	0.0	-0.01	0.0	0.0	0.0	0.0	-0.01	-0.02	0.02	0.01	-0.01	0.0	0.0	0.0	-0.05	0.01	0.02	0.0	0.0	0.0				-0.08	0.05	-0.02	-0.01	0.01	-0.11	-0.06	-0.01	0.0	-0.01	0.01
GENE1183X	CCP1	CCP1	1	0.04	-0.02	0.01	0.0	0.01	-0.02	0.02	0.0	-0.01	0.0	0.0	-0.02	0.01	-0.02	0.0	0.0	0.01	-0.05	0.01	0.02	-0.02	0.0	0.0	0.0	0.0	0.0	-0.05	0.0	0.03	0.0	0.0	0.0				-0.05	0.1	-0.01	-0.01	0.01	-0.05	-0.02	0.1	0.02	-0.02	0.0
GENE1184X	PDC1	PDC1	1	0.02	-0.01	0.03	0.0	0.0	-0.03	0.01	0.01	0.0	0.0	0.0	-0.05	0.0	-0.01	0.0	0.0	0.01	-0.02	0.01	-0.03	0.01	0.02	0.0	-0.01	0.0	0.0	-0.04	0.0	0.04	0.0	0.0	0.0				-0.15	-0.04	-0.07	-0.05	-0.04	-0.22	-0.12	-0.05	0.02	-0.1	-0.03
GENE91X
GENE92X
GENE93X
GENE94X
GENE95X
GENE1185X	PIC2	PIC2	1	0.04	0.0	-0.01	0.01	-0.02	-0.01	-0.01	0.0	-0.01	0.0	0.0	-0.01	0.0	0.0	-6.0	-0.01	0.0	0.01	-6.0	-0.01	-0.01	0.02	-0.01	0.0	0.0	0.0	-0.03	0.01	0.01	0.0	0.0	0.0				-0.09	0.03	-0.01	0.0	0.01	-0.09	-0.03	-0.04	0.0	-0.01	0.0
GENE1186X	ZAP1	ZAP1	1	0.04	-0.02	-0.01	0.0	0.02	0.02	0.02	0.03	0.02	0.0	-0.01	-0.01	0.0	0.0	0.01	0.0	0.0	-0.04	0.0	0.02	-0.01	0.03	-0.01	-0.01	0.0	0.0	-0.03	0.01	0.03	0.0	0.0	0.0				-0.03	-0.01	-0.05	-0.02	-0.01	-0.07	0.0	0.0	-0.03	-0.02	0.0
GENE1187X	PHO3	PHO3	1	0.03	-0.01	0.01	0.0	0.02	-0.01	0.01	-0.02	-0.02	0.0	0.0	0.02	0.0	-0.02	0.0	0.0	0.01	0.01	-0.02	-0.02	0.0	0.03	0.0	0.0	0.0	0.0	-0.07	0.0	0.04	0.0	0.0	0.0				-0.06	-0.01	0.0	-0.01	0.01	-0.08	0.02	0.07	0.05	0.01	-0.01
GENE1188X	AFT1	AFT1	1	0.01	0.0	0.0	0.0	0.03	-0.02	0.0	-0.03	-0.03	0.0	0.0	0.0	0.0	-0.01	0.01	0.0	0.01	-0.03	0.0	-0.01	-0.05	0.04	0.0	0.0	0.0	0.0	-0.01	0.0	0.01	0.0	0.0	0.0				-0.06	0.04	0.04	-0.03	0.02	-0.02	0.2	0.02	0.08	0.02	0.0
GENE1189X	CTP1	CTP1	1	0.0	-0.01	0.01	0.0	0.0	-0.02	0.0	0.03	0.0	0.0	0.0	0.07	0.0	-0.03	0.01	0.0	0.01	-0.01	-0.05	-0.04	0.0	0.02	0.0	0.0	0.0	-0.01	-0.05	0.0	0.01	0.0	0.0	0.0				-0.07	0.07	-0.04	-0.01	0.0	-0.1	-0.01	-0.05	-0.04	0.0	0.0
GENE96X
GENE97X
GENE98X
GENE99X
GENE100X
GENE1190X	ZN2	ZN2	1	0.02	-0.03	0.01	0.01	0.01	0.0	0.01	-0.02	0.01	0.0	0.0	0.01	0.0	-0.03	0.0	0.0	0.0	-0.02	0.01	-0.01	0.0	0.03	0.0	0.0	0.01	0.0	-0.03	0.0	0.06	0.0	0.0	0.0				-6.0	-6.0	-6.0	-6.0	-6.0	-6.0	-6.0	-6.0	-6.0	-6.0	-6.0
GENE1191X	HEM2	HEM2	1	0.03	-0.02	0.01	0.0	-0.04	0.0	0.01	0.0	0.0	0.0	0.0	-0.04	0.0	-0.01	0.0	0.0	0.0	0.03	-0.02	-0.01	0.0	0.02	0.0	0.0	0.0	0.0	-0.03	0.01	0.02	0.0	0.0	0.0				-6.0	-6.0	-6.0	-6.0	-6.0	-6.0	-6.0	-6.0	-6.0	-6.0	-6.0
GENE1192X	HEM4	HEM4	1	0.03	0.0	-0.01	0.0	0.0	0.0	0.02	0.05	-0.01	0.0	0.0	-0.02	0.0	-0.01	0.01	-0.01	0.0	0.0	-0.01	-0.02	-0.02	0.04	-0.01	0.0	0.0	0.0	-0.04	0.0	0.07	0.0	0.0	0.0				-6.0	-6.0	-6.0	-6.0	-6.0	-6.0	-6.0	-6.0	-6.0	-6.0	-6.0
GENE1193X	MET1	MET1	1	0.02	-0.01	0.0	0.0	0.01	0.0	0.01	-0.03	0.0	0.0	0.0	-0.01	0.01	0.0	0.0	0.0	0.0	0.0	-0.03	-0.03	-0.01	0.02	0.0	0.0	0.0	0.0	-0.03	0.0	-0.03	0.0	0.0	0.0				-6.0	-6.0	-6.0	-6.0	-6.0	-6.0	-6.0	-6.0	-6.0	-6.0	-6.0
GENE1194X	SAM1	SAM1	1	0.07	0.0	0.0	0.0	0.0	-0.01	0.0	-0.04	-0.01	0.0	0.0	-0.03	0.01	-0.01	0.01	0.0	0.0	0.02	-0.04	-0.04	0.0	0.03	-0.01	0.0	0.0	0.0	-0.05	0.0	0.0	0.0	0.0	0.0				-6.0	-6.0	-6.0	-6.0	-6.0	-6.0	-6.0	-6.0	-6.0	-6.0	-6.0
GENE101X
GENE102X
GENE103X
GENE104X
GENE105X
GENE1195X	FET4	FET4	1	0.01	-0.04	0.0	0.0	0.0	-0.02	0.0	-0.01	0.0	0.0	0.0	-0.01	0.01	-0.01	0.0	-0.01	0.01	-0.01	-0.02	0.0	-0.01	0.0	0.0	0.0	0.0	0.0	-0.03	0.0	0.0	0.0	0.0	0.0				-0.03	0.01	0.03	-0.02	0.0	-0.04	0.02	0.0	-0.02	-0.01	0.0
GENE1196X	CTR2	CTR2	1	0.03	-0.01	0.0	0.0	0.01	-0.02	-0.03	-0.03	0.0	0.0	0.0	-0.03	0.0	-0.03	0.0	0.0	0.0	-0.02	-0.02	-0.02	-0.02	0.03	0.0	0.0	0.0	0.0	-0.02	0.0	0.0	0.0	0.0	0.0				-0.04	0.05	-0.05	-0.01	0.02	-0.08	-0.07	-0.03	0.03	-0.01	0.0
GENE1197X	CIT1	CIT1	1	0.04	-0.01	0.0	0.0	0.03	-0.03	-0.01	-0.02	-0.02	0.0	0.0	-0.06	0.0	0.0	0.01	0.0	0.0	-0.02	-0.04	-0.03	0.01	0.0	0.0	0.0	0.0	0.0	-0.03	0.0	0.0	0.0	0.0	0.0				-0.21	-0.1	-1.16	-0.1	-0.08	-0.15	-0.08	-0.69	-0.32	-0.1	-0.1
GENE106X
GENE107X
GENE108X
GENE109X
GENE110X
[truncated: 474 more columns]
